# Supplementary material for: Patients with genetically heterogeneous synchronous colorectal cancer carry rare damaging germline mutations in immune-related genes
Source: Nat Commun. 2016 Jul 5;7:12072. doi: 10.1038/ncomms12072 (PMC4935966; doi:10.1038/ncomms12072)
Supplement: Supplementary Data 4 — List of CRC cancer genes. [file ncomms12072-s5.xlsx]

## Sheet: Supplementary Data 4
Supplementary Data 4. List of CRC cancer genes.
Legend: Genes were retrieved from the Network of Cancer Genes (http://ncg.kcl.ac.uk). For each of them the literature evidence of their driver role and the lesions where it has been found mutated are shown.
Gene	Literature evidence of driver role in cancer	S13T1	S13T2	S6T1	S6T2	S3T1	S3T2	S12T1	S12T2	UH1T1	UH1T2	UH2T1	UH2T2	UH5T1	UH5T2	UH6T1	UH6T2	UH8T1	UH8T2	UH11T1	UH11T2
ABCA1	2	-	-	-	-	-	-	-	-	-	-	-	-	-	-	-	-	-	-	-	-
ABCB11	2	-	-	-	-	-	-	-	-	X	-	-	-	X	-	-	-	-	-	-	-
ABI1	1	-	-	-	-	-	-	-	-	-	-	-	-	-	-	-	-	-	-	-	-
ABL1	1	-	-	X	-	-	-	-	-	-	-	-	-	-	-	-	-	-	-	-	-
ABL2	1	-	-	-	-	X	X	X	X	-	-	-	-	X	X	-	-	-	X	-	-
ACAN	2	-	-	-	-	-	-	-	-	-	-	-	-	-	-	-	-	-	-	-	-
ACSL3	1	-	X	-	-	-	-	-	-	-	-	-	-	-	-	-	-	-	-	-	-
ACSL5	2	-	-	-	-	-	-	-	-	-	-	-	-	-	-	-	-	-	-	-	-
ACSL6	1	-	-	-	-	-	-	-	-	-	-	-	-	-	-	-	-	-	-	-	-
ACVR1B	2	-	-	-	-	-	-	-	-	-	-	-	-	-	-	-	-	-	-	-	-
ACVR2A	2	X	X	-	-	-	-	-	-	X	-	X	-	-	-	-	-	-	-	-	-
ADAM19	2	-	-	-	-	-	-	-	-	-	-	-	-	-	-	-	-	-	-	-	-
ADAM29	2	-	-	X	-	-	-	-	-	-	-	-	-	-	-	-	-	-	-	-	-
ADAMTS18	2	-	X	-	X	-	-	-	-	-	-	-	-	-	-	-	-	X	-	-	-
ADAMTS20	2	-	-	-	-	-	-	-	-	-	-	-	-	-	X	-	-	-	-	-	X
ADAMTSL3	2	-	-	-	-	-	-	-	-	-	-	-	-	-	-	-	-	-	-	-	-
ADARB2	2	-	-	-	-	-	-	-	-	-	-	-	-	-	-	-	X	-	-	X	-
AFF1	1	-	-	-	-	-	-	-	-	-	-	X	-	-	-	-	-	-	-	-	-
AFF3	1	-	-	-	-	-	-	-	-	-	-	-	-	-	-	-	-	-	-	X	X
AFF4	1	-	-	-	-	-	-	-	-	-	-	-	-	-	-	-	-	-	-	-	-
AKAP12	2	-	X	-	-	-	-	-	-	-	-	-	-	-	-	-	-	-	-	-	-
AKAP6	2	-	X	-	-	-	-	-	-	-	-	X	-	-	-	-	-	-	-	-	-
AKAP9	1	-	-	-	-	-	-	-	-	-	-	-	-	-	-	-	-	-	-	-	-
AKT1	1	-	-	-	-	-	-	-	-	-	-	-	-	-	-	-	-	-	-	-	-
AKT2	1	-	-	-	-	-	-	-	-	-	-	-	-	-	-	-	-	-	-	-	-
ALDH2	1	-	-	-	-	-	-	-	-	-	-	-	-	-	-	-	-	-	-	-	-
ALK	1; 3	-	X	-	-	-	-	-	-	-	-	-	-	-	-	-	-	-	-	-	-
APC	1; 2; 3; 4	X	-	-	X	X	X	X	X	X	X	-	-	-	X	-	X	X	-	-	-
ARHGAP26	1	-	-	-	-	-	-	-	-	-	-	-	-	-	-	-	-	-	-	-	-
ARHGEF10	2	-	-	-	X	-	-	-	-	-	-	-	-	-	-	-	-	-	-	-	-
ARHGEF12	1	-	-	-	-	-	-	-	-	-	-	-	-	-	-	-	-	-	-	-	-
ARID1A	1	X	X	-	-	-	X	-	-	X	X	X	-	-	-	X	-	X	-	X	-
ARID2	1	-	-	-	-	-	-	-	-	-	-	-	-	-	-	-	-	-	-	-	-
ARNT	1	-	-	-	-	X	X	-	X	-	-	-	-	X	X	-	-	-	X	-	-
ASPSCR1	1	-	-	-	-	-	-	-	-	-	-	-	-	-	-	-	-	-	-	-	-
ASXL1	1	-	X	X	-	-	-	-	-	X	-	-	-	-	-	-	-	-	-	-	-
ATF1	1	-	-	-	-	-	-	-	-	-	-	-	-	-	-	-	-	-	-	-	-
ATIC	1	-	-	-	-	-	-	-	-	-	-	-	-	-	-	-	-	-	-	-	-
ATM	1; 4	-	X	X	-	-	-	-	-	-	X	-	-	-	-	-	-	-	-	-	-
ATP11A	2	-	-	-	-	-	-	-	-	X	-	-	-	-	-	-	-	-	-	-	-
ATP13A1	2	-	-	X	-	-	-	-	-	-	-	X	-	-	-	-	-	-	-	-	-
ATP13A5	2	-	-	-	-	-	-	-	-	-	-	-	-	-	-	-	-	-	-	-	-
ATRX	1	-	X	-	X	-	-	-	-	-	-	-	-	-	-	-	-	-	-	-	-
BAP1	1	-	-	-	-	-	-	-	-	-	-	-	-	-	-	-	-	-	-	-	-
BCL10	1	-	-	-	-	-	-	-	-	-	-	-	-	-	-	-	-	-	-	-	-
BCL11A	1	-	-	X	-	-	-	-	-	-	-	X	-	-	-	-	-	-	-	-	-
BCL11B	1	-	X	-	-	-	-	-	-	X	-	-	-	-	-	-	-	-	-	-	-
BCL2	1	-	-	-	-	-	-	-	-	-	-	-	-	-	-	-	-	-	-	-	-
BCL3	1	-	-	-	-	-	-	-	-	-	-	-	-	-	-	-	-	-	-	-	X
BCL6	1	-	-	X	-	X	-	X	-	-	-	-	-	X	-	-	-	-	-	-	-
BCL7A	1	-	-	-	-	-	-	-	-	-	-	-	-	-	-	-	-	-	-	-	-
BCL9	1; 3	-	X	-	-	X	X	-	X	-	-	X	-	X	X	-	-	-	X	-	X
BCR	1	-	-	-	-	-	-	-	-	-	-	-	-	-	-	-	-	-	-	-	-
BIRC3	1	-	-	-	-	-	-	-	-	-	-	-	-	-	-	-	-	-	-	-	-
BLM	1	-	X	-	-	-	-	-	-	-	-	-	-	-	-	-	-	-	-	-	-
BMPR1A	1	-	-	-	-	-	-	-	-	-	-	-	-	-	-	-	-	-	-	-	-
BRAF	1; 2	-	-	-	-	-	-	X	-	-	-	-	-	X	-	-	-	-	X	-	-
BRCA1	1	-	X	-	-	-	-	-	-	-	-	-	-	-	-	-	-	-	-	-	-
BRCA2	1	-	-	-	-	-	-	-	-	-	-	-	-	-	-	-	-	-	-	-	-
BRD3	1	-	X	-	-	-	-	-	-	-	-	-	-	-	-	-	-	-	-	-	-
BRD4	1	-	-	-	-	-	-	-	-	-	-	-	-	-	-	-	-	-	-	-	-
BRIP1	1	-	X	-	-	-	-	-	-	-	-	-	-	-	-	-	-	-	-	-	X
BTG1	1	-	-	-	-	-	-	-	-	-	-	-	-	-	-	-	-	-	-	-	-
BUB1B	1	-	-	-	-	-	-	-	-	-	-	-	-	-	-	-	-	-	-	-	-
C10orf137	2	-	-	-	-	-	-	-	-	X	-	-	-	-	-	-	-	-	-	-	-
C15orf2	2	-	-	-	-	-	-	-	-	-	-	-	-	-	-	-	-	-	-	-	-
C15orf55	1	-	-	X	-	-	-	-	-	-	-	-	X	-	-	-	-	-	-	-	-
C1orf170	3	-	-	-	-	-	-	-	-	-	-	-	-	-	-	-	-	-	-	-	-
CACNA2D3	2	X	-	-	-	-	-	-	-	-	-	-	-	-	-	-	-	-	-	-	-
CANT1	1	-	-	-	-	-	-	-	-	-	-	-	-	-	-	-	-	-	-	-	-
CARD11	1	-	-	-	-	-	-	-	-	-	-	-	-	-	-	-	-	-	-	-	X
CARS	1	-	-	-	-	-	-	-	-	-	-	-	-	-	-	-	-	-	-	-	-
CASC5	1	-	-	-	X	-	-	-	-	-	-	-	-	-	-	-	-	-	-	-	-
CASP8	2	-	-	-	-	-	-	-	-	X	-	-	-	-	-	-	-	-	-	-	X
CBFA2T3	1	-	X	-	-	-	-	-	-	-	-	-	-	-	-	-	-	-	-	-	-
CBFB	1	-	-	-	-	-	-	-	-	-	-	-	-	-	-	-	-	-	-	-	-
CBL	1	-	-	-	-	-	-	-	-	-	-	-	-	-	-	-	-	-	X	-	-
CBLB	1	-	-	-	-	-	-	-	-	-	-	-	-	-	-	-	-	-	-	-	-
CBLC	1	-	-	-	-	-	-	-	-	X	-	-	-	-	-	-	-	-	-	-	-
CCDC6	1	-	-	-	-	-	-	-	-	-	-	-	-	-	-	-	-	-	-	-	-
CCNB1IP1	1	-	-	-	-	-	-	-	-	-	-	-	-	-	-	-	-	-	-	-	-
CCND1	1	-	-	-	-	-	-	-	-	X	-	-	-	-	-	-	-	-	-	-	-
CCND2	1	X	-	-	-	X	-	X	-	-	-	-	-	X	-	-	-	-	-	-	-
CCND3	1	-	-	-	-	-	-	-	-	-	-	-	-	-	-	-	-	-	-	-	-
CCNE1	1	-	-	-	-	-	-	-	-	-	-	-	-	-	-	-	-	-	-	-	-
CD109	2	-	-	-	-	-	-	-	-	-	-	-	-	-	-	-	-	-	-	-	-
CD274	1	-	-	-	-	-	-	-	-	-	-	-	-	-	-	-	-	-	-	-	-
CD74	1	-	-	-	-	-	-	-	-	-	-	-	-	-	-	-	-	-	-	-	-
CD79A	1	-	-	-	-	-	-	-	-	-	-	-	-	-	-	-	-	-	-	-	-
CD79B	1	-	-	-	-	-	-	-	-	X	-	-	-	-	-	-	-	-	-	-	-
CD93	2	-	-	-	-	-	-	-	-	-	-	-	-	-	-	-	-	-	-	-	-
CDC27	2	-	-	-	-	-	-	-	-	-	-	-	-	-	X	-	-	-	-	-	-
CDC73	1	-	-	-	-	-	-	-	-	-	-	-	-	-	-	-	-	-	-	-	-
CDH1	1	-	-	-	X	-	-	-	-	-	-	-	X	-	-	-	-	-	-	-	-
CDH11	1	-	-	-	-	-	-	-	-	-	-	-	-	-	-	-	-	-	-	-	-
CDK12	1	-	-	-	-	-	-	-	-	-	-	-	-	-	-	-	-	-	-	-	-
CDK4	1	-	-	-	-	-	-	-	-	-	-	-	-	-	-	-	-	-	-	-	-
CDK6	1	-	-	-	-	-	-	-	-	-	-	-	-	-	-	-	-	-	-	-	-
CDKN2C	1	-	-	-	-	-	-	-	-	-	-	-	-	-	-	-	-	-	-	-	-
CDX2	1	-	-	-	-	X	X	X	X	-	-	-	-	X	-	-	-	-	X	-	-
CEBPA	1	-	-	-	-	-	-	-	-	-	-	-	-	-	-	-	-	-	-	-	-
CHCHD7	1	-	-	-	-	-	-	-	-	-	-	-	-	-	-	-	-	-	-	-	-
CHEK2	1	-	-	-	-	-	-	-	-	-	-	-	-	-	-	-	-	-	-	-	X
CHIC2	1	-	-	-	-	-	-	-	-	-	-	-	-	-	-	-	-	-	-	-	-
CHL1	2	-	-	-	-	-	-	-	-	-	-	-	-	-	-	-	-	-	-	-	-
CHN1	1	-	-	-	-	-	-	-	-	-	-	-	-	-	-	-	-	-	-	-	-
CIC	1	-	-	-	-	X	-	-	-	-	-	-	-	-	-	-	-	-	-	X	X
CIITA	1	-	-	-	X	-	-	-	-	-	-	-	-	-	-	-	-	-	-	-	-
CLP1	1	-	-	-	-	-	-	-	-	-	-	-	-	-	-	-	-	-	-	-	-
CLSTN2	2	-	-	-	-	-	-	-	-	-	-	-	-	-	-	-	-	-	-	-	-
CLTC	1	-	X	-	-	-	-	-	-	-	-	-	-	-	-	-	-	-	-	-	-
CLTCL1	1	-	-	X	-	-	-	-	-	-	-	-	-	-	-	-	-	-	-	-	-
CNBP	1	-	-	-	-	-	-	-	-	-	-	-	-	-	-	-	-	-	-	-	-
CNTN4	2	-	-	-	-	-	-	-	-	-	-	-	-	-	-	-	-	-	-	-	X
CNTRL	1	-	-	-	-	-	-	-	-	-	-	-	-	-	-	-	-	-	-	-	-
COL1A1	1	-	-	-	-	-	-	-	-	-	-	-	-	-	-	-	-	-	-	-	-
COL3A1	2	-	-	-	-	-	-	-	-	X	-	-	-	-	-	-	-	-	-	-	-
COX6C	1	-	-	-	-	-	-	-	-	-	-	-	-	-	-	-	-	-	-	-	-
CPAMD8	2	-	X	-	-	-	-	-	-	-	-	-	-	-	-	-	-	-	-	-	-
CREB1	1	-	-	-	-	-	-	-	-	-	-	-	-	-	-	-	-	-	-	-	-
CREB3L1	1	-	-	-	-	-	-	-	-	-	-	-	-	-	-	-	-	-	-	-	-
CREB3L2	1	-	-	-	-	-	-	-	-	-	-	-	-	-	-	-	-	-	-	-	-
CREBBP	1	-	-	-	-	-	-	-	-	X	-	-	-	X	-	-	-	-	-	-	X
CRLF2	1	-	-	-	-	-	-	-	-	-	-	-	-	-	-	-	-	-	-	-	-
CRTC1	1	X	-	-	-	-	-	-	-	-	-	-	-	-	-	-	-	-	-	-	X
CRTC3	1	-	-	-	-	X	-	-	X	-	-	-	-	-	X	-	-	-	-	-	-
CTNNB1	1; 2	-	-	-	-	-	-	-	-	-	-	-	-	-	-	-	-	-	-	-	X
CUX1	2	X	-	-	-	-	-	-	-	-	-	X	-	X	-	-	-	-	-	X	X
CXCR7	1	-	-	-	-	-	-	-	-	-	-	-	-	-	-	-	-	-	-	-	-
CYLD	1	-	-	-	-	-	-	-	-	X	-	-	-	-	-	-	-	-	-	-	-
DAXX	1	-	-	-	-	-	-	-	-	-	-	-	-	-	-	-	-	-	-	-	-
DDB2	1	-	-	-	-	-	-	-	-	-	-	-	-	-	-	-	-	-	-	-	-
DDIT3	1	-	-	-	-	-	-	-	-	-	-	-	-	-	-	-	-	-	-	-	-
DDX10	1	-	-	-	-	-	-	-	-	-	-	-	-	-	-	-	-	-	-	-	-
DDX5	1	-	-	-	-	-	-	-	-	-	-	-	-	-	-	-	-	-	-	-	-
DDX6	1	-	-	-	-	-	-	-	-	-	-	-	-	-	-	-	-	-	-	-	-
DEK	1	-	-	-	-	-	-	-	-	-	-	-	-	-	-	-	-	-	-	-	-
DICER1	1	-	-	-	-	-	-	-	-	-	X	-	-	-	-	-	-	X	-	-	-
DNAH5	3	-	-	-	-	-	-	-	-	-	-	-	-	-	-	-	-	-	-	-	-
DNMT3A	1	-	-	-	-	-	-	-	-	-	-	-	-	-	-	-	X	-	-	-	-
DPP10	2	-	-	-	-	-	-	-	-	-	-	-	-	-	-	-	-	-	-	-	-
DSCAML1	2	-	-	X	X	-	-	-	-	X	-	-	-	-	-	-	-	-	-	-	-
DTNB	2	-	-	-	-	-	-	-	-	-	-	-	-	-	-	-	-	-	-	-	-
DUX4	1	-	-	-	-	-	-	-	-	-	-	-	-	-	-	-	-	-	-	-	-
EBF1	1	-	-	-	-	-	-	-	-	-	-	-	-	-	-	-	-	-	-	-	X
EDNRB	2	-	-	X	-	-	-	-	-	-	-	-	-	-	-	-	-	-	-	-	-
EGFR	1	-	-	X	-	X	-	-	-	-	X	-	-	X	X	-	-	-	X	-	-
EIF4A2	1	-	-	-	-	X	-	X	X	-	-	-	-	X	-	-	-	-	-	-	-
ELF4	1	-	-	-	-	-	-	-	-	-	-	-	-	-	-	-	-	-	-	-	-
ELK4	1	-	-	-	-	-	-	-	-	-	-	-	-	-	-	-	-	-	-	-	-
ELL	1	X	-	-	-	-	-	-	-	-	-	-	-	X	-	-	-	-	-	-	-
ELN	1	-	-	X	-	-	-	-	-	-	-	-	-	-	-	-	-	-	-	-	-
EML4	1	-	-	-	-	-	-	-	-	-	-	-	-	-	-	-	-	-	-	-	-
EP300	1	-	X	-	-	-	-	-	-	X	-	-	-	-	-	-	-	-	-	-	-
EPHA3	2	-	-	X	X	-	-	-	-	-	-	-	-	-	-	-	-	-	-	-	-
EPHB6	2	-	-	-	-	-	-	-	-	X	-	-	-	-	-	-	-	-	-	-	-
EPS15	1	-	-	-	-	-	-	-	-	-	-	-	-	-	-	-	-	-	-	-	-
ERBB2	1	-	-	X	-	X	X	-	-	X	-	-	-	-	X	-	-	X	-	-	-
ERC1	1	-	-	-	-	-	-	-	-	X	-	-	-	-	-	-	-	-	-	-	-
ERCC2	1	-	-	-	-	-	-	-	-	-	-	-	-	-	-	-	-	-	-	-	X
ERCC3	1	-	-	-	-	-	-	-	-	-	-	-	-	-	-	-	-	-	-	-	-
ERCC4	1	-	-	-	-	-	-	-	-	-	-	-	-	-	-	-	-	-	-	-	-
ERCC5	1	-	-	-	-	-	-	-	-	-	-	-	-	-	-	-	-	-	-	-	-
ERCC6	2	-	X	-	-	-	-	-	-	-	-	-	-	-	-	-	-	-	-	-	-
ERG	1	-	-	-	-	-	-	-	-	-	-	-	-	-	-	-	-	-	-	-	-
ETV1	1	-	-	-	-	-	-	-	-	-	-	-	-	-	-	-	-	-	-	-	-
ETV4	1	-	-	-	-	-	-	-	-	-	-	-	-	-	-	-	-	-	-	-	-
ETV5	1	-	-	-	-	X	-	X	X	-	-	-	-	X	-	-	-	-	-	-	-
ETV6	1	-	-	X	-	-	-	-	-	-	-	-	-	-	-	-	-	-	-	-	-
EVC2	3	-	-	X	-	-	-	-	-	-	-	-	-	-	-	-	-	-	-	-	-
EWSR1	1	-	-	-	-	-	-	-	-	X	-	-	-	-	-	-	-	-	-	-	-
EXOC4	2	-	-	X	-	-	-	-	-	-	-	-	-	X	-	-	-	-	-	-	-
EXT1	1	-	-	-	-	-	-	-	-	-	-	-	-	-	-	-	-	-	-	-	-
EXT2	1	-	-	-	-	-	-	-	-	-	-	-	-	-	-	-	-	-	-	-	-
EYA4	2	-	-	-	-	-	-	-	X	-	-	-	-	-	-	-	-	-	-	-	-
EZH2	1	-	-	-	-	-	-	-	-	-	-	-	-	-	-	-	-	-	-	-	-
F8	2	-	-	-	-	-	-	-	-	-	-	-	-	X	-	-	-	-	-	-	-
FAM123B	1; 2	-	-	-	-	-	-	-	-	-	-	-	-	-	-	-	-	-	-	-	-
FAM161A	2	-	-	-	-	-	-	-	-	-	-	-	-	-	-	-	-	-	-	-	-
FAM193B	2	-	-	-	-	-	-	-	-	-	-	-	-	-	-	-	-	-	-	-	-
FAM5C	3	-	X	-	-	-	X	-	-	-	-	-	-	X	-	-	-	-	-	X	-
FANCA	1	-	-	-	-	-	-	-	-	X	-	-	-	-	-	-	-	-	-	X	X
FANCC	1	-	-	-	-	-	-	-	-	-	-	-	-	-	-	-	-	-	-	-	-
FANCD2	1	X	X	-	-	-	-	-	-	-	-	-	-	-	-	-	-	-	-	-	X
FANCE	1	-	-	-	-	-	-	-	-	-	-	-	-	-	-	-	-	-	-	-	-
FANCF	1	-	-	-	-	-	-	-	-	-	-	-	-	-	-	-	-	-	-	-	-
FANCG	1	-	-	-	-	-	-	-	-	X	-	-	-	-	-	-	-	-	-	-	-
FAS	1	-	-	-	-	-	-	-	-	-	-	-	-	-	-	-	-	-	-	-	-
FBN2	2	X	-	-	-	-	-	-	-	X	-	-	-	X	-	-	-	-	-	-	-
FBXW7	1; 2; 3; 4	X	-	-	-	-	-	-	-	X	-	-	-	X	-	-	-	-	-	-	X
FCGR2B	1	-	-	-	-	X	X	-	X	-	-	-	-	X	X	-	-	-	X	-	-
FCRL4	1	-	-	-	-	X	X	X	X	-	-	-	-	-	X	-	-	-	X	-	-
FEV	1	-	-	-	-	-	-	-	-	-	-	-	-	-	-	-	-	-	-	-	-
FGFR1	1	-	-	-	-	-	-	-	-	-	-	-	-	-	-	-	-	-	-	-	-
FGFR1OP	1	-	-	-	-	-	-	-	-	-	-	-	-	-	-	-	-	-	-	-	-
FGFR2	1	-	-	-	-	-	-	-	-	-	-	-	-	-	-	-	-	-	-	-	-
FGFR3	1	X	-	-	-	-	-	-	-	-	-	-	-	-	-	-	-	-	-	-	-
FH	1	-	-	-	-	-	-	-	-	-	X	-	-	-	X	-	-	-	X	-	-
FHIT	1	-	-	-	-	-	-	-	-	X	-	-	-	-	-	-	-	-	-	-	-
FIP1L1	1	-	-	-	-	-	-	-	-	-	-	-	-	-	-	-	-	-	-	-	-
FLCN	1	-	-	-	-	-	-	-	-	-	-	-	-	-	-	-	-	-	-	-	-
FLI1	1	-	-	-	-	-	-	-	-	-	-	-	-	-	-	-	-	-	-	-	-
FLJ27352	1	-	-	-	-	-	-	-	-	-	-	-	-	-	-	-	-	-	-	-	-
FLNC	2	-	-	-	-	-	-	-	-	-	-	X	-	X	-	-	-	-	-	-	X
FLT3	1	-	-	-	-	-	-	-	-	-	-	-	-	-	-	-	-	-	-	-	-
FN1	2	X	-	-	-	-	-	-	-	-	-	X	-	-	-	-	-	-	X	-	-
FNBP1	1	-	-	-	-	-	-	-	-	-	-	-	-	-	-	-	-	-	-	-	-
FOXL2	1	-	-	-	-	-	-	-	-	-	-	-	-	-	-	-	-	-	-	-	-
FOXO1	1	-	-	-	-	-	-	-	-	-	-	-	-	-	-	-	-	-	-	-	-
FOXO3	1	-	-	-	-	-	-	-	-	-	-	-	-	X	-	-	-	-	-	-	-
FOXO4	1	-	X	-	-	-	-	-	-	X	-	-	-	-	-	-	-	-	-	-	-
FOXP1	1	-	-	-	-	-	-	-	-	-	-	-	-	-	-	-	-	-	-	-	-
FSTL3	1	-	-	-	-	-	-	-	-	-	-	-	-	-	-	-	-	-	-	-	-
FUBP1	1	-	-	-	-	-	-	-	-	-	-	-	-	-	-	-	-	-	-	-	-
FUS	1	-	-	-	-	-	-	-	-	-	-	-	-	-	-	-	-	-	-	-	-
FZD3	2	-	-	-	-	-	-	-	-	-	-	-	-	-	-	-	-	-	-	-	-
GALNS	2	-	-	-	-	-	-	-	-	-	-	-	-	-	-	-	-	-	-	-	-
GAS7	1	-	-	-	-	-	-	-	-	-	-	-	-	-	-	-	-	-	-	-	-
GATA1	1	-	-	-	-	-	-	-	-	-	-	-	-	-	-	-	-	-	-	-	-
GATA2	1	-	-	-	-	-	-	-	-	X	-	-	-	-	-	-	-	-	-	-	X
GATA3	1	-	-	-	-	-	-	-	-	-	-	-	-	-	-	-	-	-	-	-	-
GJD4	2	-	-	-	-	-	-	-	-	-	-	-	-	-	-	-	-	-	-	-	-
GLI3	2	-	-	-	-	-	-	-	-	-	-	-	-	X	-	-	-	-	-	X	-
GMPS	1	-	X	-	-	-	-	-	-	-	-	-	-	-	-	-	-	-	-	-	-
GNA11	1	-	-	-	-	-	-	-	-	-	-	-	-	-	-	-	-	-	-	-	-
GNAQ	1	-	-	-	-	-	-	-	-	-	-	-	-	-	-	-	-	-	-	-	-
GNAS	1; 3	-	X	X	-	-	X	-	X	X	X	-	-	-	X	-	-	X	X	X	-
GOLGA5	1	-	-	-	-	-	-	-	-	-	-	-	-	-	-	-	-	-	-	-	-
GOPC	1	-	-	-	-	-	-	-	-	-	-	-	-	-	-	-	-	-	-	-	-
GPC3	1	-	-	-	-	-	-	-	-	-	-	-	-	-	-	-	-	-	-	-	-
GPC6	2	-	-	-	-	-	-	-	-	-	-	-	-	-	-	-	-	-	-	-	-
GPHN	1	-	-	-	-	-	-	-	-	-	-	-	-	-	-	-	-	-	-	-	-
GPR112	2	-	-	-	-	-	-	-	-	-	-	-	-	-	-	-	-	-	-	-	-
GPR158	2	-	-	-	-	-	-	-	-	-	-	-	-	-	-	-	-	-	-	-	-
GRID1	2	-	-	-	-	-	-	-	-	-	-	-	-	-	-	-	-	-	-	-	X
GRM1	2	X	-	-	-	-	-	-	-	-	-	X	-	-	-	-	-	-	-	-	-
GUCY1A2	2	-	-	-	-	-	-	-	-	X	-	-	-	-	-	-	-	-	-	-	-
HAPLN1	2	-	-	-	-	-	-	-	-	-	-	-	-	-	-	-	-	-	-	-	-
HERPUD1	1	-	-	-	-	-	-	-	-	-	-	-	-	-	-	-	-	-	-	-	-
HIP1	1	-	-	-	-	-	-	-	-	-	-	-	-	-	-	-	-	-	-	-	-
HIST1H1B	2	-	-	-	-	-	-	-	-	-	-	-	-	-	-	-	-	-	-	-	-
HIST1H4I	1	-	-	-	-	-	-	-	-	-	-	-	-	-	-	-	-	-	-	-	-
HLF	1	-	-	-	-	-	-	-	-	-	-	-	-	-	-	-	-	-	-	-	-
HMGA1	1	-	-	-	-	-	-	-	-	-	-	-	-	-	-	-	-	-	-	-	-
HMGA2	1	-	-	-	-	-	-	-	-	-	-	-	-	-	-	-	-	-	-	-	-
HNF1A	1	-	-	X	-	-	-	-	-	-	-	-	-	-	-	-	-	-	-	-	-
HNRNPA2B1	1	-	-	-	-	-	-	-	-	-	-	-	-	-	-	-	-	-	-	-	-
HOOK3	1	-	-	-	-	-	-	-	-	-	-	-	-	-	-	-	-	-	-	-	-
HOXA11	1	-	-	X	-	-	-	-	-	-	-	-	-	-	-	-	-	-	-	-	-
HOXA13	1	-	-	-	-	-	-	-	-	-	-	-	-	-	-	-	-	-	-	-	-
HOXA9	1	-	-	-	-	-	-	-	-	-	-	-	-	-	-	-	-	-	-	-	-
HOXC11	1	-	-	-	-	-	-	-	-	-	-	-	-	-	-	-	-	-	-	-	-
HOXC13	1	-	-	-	-	-	-	-	-	-	-	-	X	-	-	-	-	-	-	-	-
HOXD11	1	-	-	-	-	-	-	-	-	-	-	-	-	-	-	-	-	-	-	-	-
HOXD13	1	-	-	-	-	-	-	-	-	-	-	-	-	-	-	-	-	-	-	-	-
HRAS	1	-	-	-	-	-	-	-	-	-	-	-	-	-	-	-	-	-	-	-	-
HSP90AA1	1	-	-	-	-	-	-	-	-	-	-	-	-	-	-	-	-	-	-	-	-
HSP90AB1	1	-	-	-	-	-	-	X	-	X	-	-	-	-	-	-	-	-	-	-	-
IDH1	1	-	-	-	-	-	-	-	-	-	-	-	-	-	-	-	-	-	-	-	-
IDH2	1	-	-	-	-	X	-	-	X	-	-	-	-	-	X	-	-	-	-	-	-
IGFBP3	2	-	-	-	-	-	-	-	-	-	-	-	-	-	-	-	-	-	-	-	-
IGSF22	2	-	-	-	-	-	-	-	-	-	-	-	-	-	-	-	-	-	-	-	-
IKZF1	1	-	-	-	-	-	-	-	-	-	-	-	-	-	-	-	-	-	-	-	-
IL13RA1	3	-	-	-	-	-	-	-	-	-	-	-	-	-	-	-	-	-	-	-	-
IL2	1	-	-	-	-	-	-	-	-	-	-	-	-	-	-	-	-	-	-	-	-
IL21R	1	-	-	-	-	-	-	-	-	-	-	-	-	-	-	-	-	-	-	-	-
IL6ST	1	-	-	-	-	-	-	-	-	-	-	-	-	-	-	-	-	-	-	-	-
IL7R	1	-	-	X	-	-	-	-	-	-	-	-	-	-	-	-	-	-	-	-	-
IRF4	1	X	-	-	-	-	-	-	-	-	-	-	-	-	-	-	-	-	-	-	-
IRS4	2	-	-	-	-	-	-	-	-	-	-	-	-	X	-	-	-	-	-	-	-
ITGAE	2	-	-	-	-	-	-	-	-	-	-	-	-	-	-	-	-	-	-	-	-
ITK	1	-	-	-	-	-	-	-	-	-	-	-	-	-	-	-	-	-	-	-	-
JAK1	1	X	-	X	-	-	-	-	-	-	-	-	-	-	-	-	-	-	-	-	-
JAK2	1	-	-	-	-	-	-	-	-	-	-	-	-	-	-	-	-	-	-	-	-
JAK3	1	-	-	-	-	-	-	-	-	-	-	-	-	-	-	-	-	-	-	-	-
JAZF1	1	-	-	-	-	-	-	-	-	-	-	-	-	-	-	-	-	-	-	-	-
JUN	1	-	-	-	-	-	-	-	-	-	-	-	-	-	-	-	-	-	-	-	-
KALRN	2	-	-	-	X	-	-	-	-	X	-	-	-	X	-	-	-	-	-	-	-
KAT6A	1	-	-	-	-	-	-	-	-	X	-	-	-	-	-	-	-	-	-	-	-
KAT6B	1	-	-	-	-	-	-	-	-	-	-	-	-	-	-	-	-	-	-	-	-
KCNQ5	2	-	-	-	-	-	-	-	-	-	-	-	-	-	-	-	-	-	-	-	-
KDM5A	1	-	X	X	-	-	-	-	-	X	-	X	-	-	-	-	-	-	-	-	-
KDM5C	1	-	-	-	-	-	-	-	-	-	-	X	-	-	-	-	-	-	-	-	-
KDM6A	1	-	-	-	-	-	-	-	-	-	-	-	-	-	-	-	-	-	-	-	-
KDR	1	-	X	-	-	-	-	-	-	-	-	-	-	-	-	-	-	-	-	-	-
KDSR	1	-	-	-	-	-	-	-	-	-	-	-	-	-	-	-	-	-	-	-	-
KIAA0182	2	-	-	-	-	-	-	-	-	-	-	-	-	-	-	-	-	-	-	-	-
KIAA0556	2	-	-	X	X	-	-	-	-	-	-	-	-	X	-	-	-	-	-	-	-
KIAA1549	1	-	-	X	X	-	-	-	-	-	-	-	-	-	-	-	-	-	-	X	-
KIAA1804	2	-	X	-	-	-	-	-	-	-	-	-	-	-	-	-	-	-	-	-	-
KIAA2022	2	-	-	-	-	-	-	-	-	-	-	-	-	-	-	-	-	-	-	-	-
KIF2B	3	-	-	-	-	-	-	-	-	-	-	-	-	-	-	-	-	-	-	-	-
KIT	1	-	-	-	-	-	-	-	-	-	-	-	-	-	X	-	-	-	-	-	-
KLF6	1	-	-	-	-	-	-	-	-	-	-	-	-	-	-	-	-	-	-	-	-
KLK2	1	-	-	-	-	-	-	-	-	-	-	-	-	-	-	-	-	-	-	-	-
KRAS	1; 2; 3; 4	X	X	-	-	-	-	-	X	-	-	-	-	X	X	-	-	-	-	-	-
KRT73	2	-	-	-	-	-	-	-	-	-	-	-	-	-	-	-	-	-	-	-	X
KTN1	1	X	-	-	-	-	-	-	-	-	-	-	-	X	-	-	-	-	-	-	-
LAMA1	2	-	-	X	-	-	X	-	-	-	-	X	-	X	-	-	-	-	-	-	-
LASP1	1	-	-	-	-	-	-	-	-	-	-	-	-	-	-	-	-	-	-	-	-
LCK	1	-	-	-	-	-	-	-	-	-	-	-	-	-	-	-	-	-	-	-	-
LCN9	2	-	-	-	-	-	-	-	-	-	-	-	-	-	-	-	-	-	-	-	-
LCP1	1	-	-	-	-	-	-	-	-	-	-	-	-	-	-	-	-	-	-	-	-
LGR6	2	-	-	X	X	-	-	-	-	-	-	-	-	-	-	-	-	-	-	X	-
LHFP	1	-	-	-	-	-	-	-	-	-	-	-	-	-	-	-	-	-	-	-	-
LIFR	1	-	-	-	-	-	-	-	-	-	-	-	-	-	-	-	-	-	-	-	-
LMO1	1	-	-	-	-	-	-	-	-	-	-	-	-	-	-	-	-	-	-	-	-
LMO2	1	-	-	-	-	-	-	-	-	-	-	-	-	-	-	-	-	-	-	-	-
LMO7	2	-	-	-	X	-	-	-	-	X	-	-	-	-	-	-	-	-	-	-	-
LPP	1	X	-	-	-	X	-	X	-	X	-	-	-	X	-	-	-	-	-	-	-
LYL1	1	-	-	-	-	-	-	-	-	-	-	-	-	-	-	-	-	-	-	-	-
MAF	1	-	-	-	-	-	-	-	-	-	-	-	-	-	-	-	-	-	-	-	-
MAFB	1	-	-	X	-	-	-	-	-	-	-	-	-	-	-	-	-	-	-	-	-
MALT1	1	-	-	-	-	-	-	-	-	-	-	-	-	-	-	-	-	-	-	-	-
MAML2	1	-	-	-	-	-	-	-	-	X	-	-	-	-	-	-	-	-	-	-	-
MAP1B	2	-	-	-	X	-	-	-	-	X	-	X	-	-	-	-	-	-	-	-	-
MAP2	2	-	-	X	-	-	-	-	-	X	-	-	-	X	-	-	-	-	-	X	-
MAP2K4	1	-	-	-	-	-	X	X	X	-	X	-	-	-	-	-	-	X	-	-	-
MAP2K7	2	-	-	-	-	-	-	-	-	-	-	-	-	-	-	-	-	-	-	-	-
MAP7	2	-	-	-	-	-	-	-	-	-	-	-	-	-	X	-	-	-	-	-	X
MAPK8IP2	2	-	-	-	-	-	-	-	-	-	-	-	-	-	-	-	-	-	-	-	-
MCM3AP	2	X	-	-	-	-	-	-	-	-	-	-	-	-	-	-	-	-	-	-	-
MDM2	1	-	-	-	-	-	-	-	-	-	-	-	-	-	-	-	-	-	-	-	-
MDM4	1	-	-	-	-	-	-	-	-	-	-	-	-	-	-	-	-	-	-	-	-
MECOM	1	-	-	-	-	-	-	-	-	-	-	X	-	-	-	-	-	-	-	-	-
MED12	1	-	X	-	-	-	-	-	-	-	-	-	-	X	-	-	-	-	-	-	-
MEN1	1	-	-	-	-	-	-	-	-	-	-	-	-	-	-	-	-	-	-	-	-
MET	1	-	-	-	-	-	-	X	-	X	-	-	-	X	X	-	X	-	X	-	-
MIER3	2	-	-	-	-	-	-	-	-	-	-	-	-	-	-	-	-	-	-	-	-
MITF	1	-	-	-	-	-	-	-	-	-	-	-	-	-	-	-	-	-	-	-	-
MKL1	1	-	-	-	-	-	-	-	-	-	-	-	-	-	-	-	-	-	-	-	-
MKRN3	2	-	-	-	-	-	-	-	-	-	-	-	-	-	-	-	-	-	-	-	-
MLF1	1	-	-	-	-	-	-	-	-	-	-	-	-	-	-	-	-	-	-	-	-
MLH1	1; 2; 5	X	X	-	-	-	-	-	-	-	-	-	-	-	-	-	-	-	-	-	X
MLH3	2; 5	-	-	-	-	-	-	-	-	-	-	-	-	-	-	-	-	-	-	-	-
MLL	1	-	-	-	X	-	-	-	-	X	-	-	-	-	-	-	-	-	-	-	-
MLL2	1	X	-	X	-	-	-	-	-	-	-	-	X	X	-	-	-	-	-	X	X
MLL3	1	X	-	-	-	-	-	-	-	-	-	-	-	-	-	-	-	-	X	X	-
MLLT1	1	-	-	-	-	-	-	-	-	-	-	-	-	-	-	-	-	-	-	-	-
MLLT10	1	-	-	-	-	-	-	-	-	-	-	-	-	-	-	-	-	-	-	-	-
MLLT11	1	-	-	-	-	X	X	X	X	-	-	-	-	X	X	-	-	-	X	-	-
MLLT3	1	-	-	-	-	-	-	-	-	-	-	-	-	-	-	-	-	-	-	-	-
MLLT4	1	-	-	-	-	-	-	-	-	-	-	-	-	-	-	-	-	-	-	-	X
MLLT6	1	-	-	-	-	-	-	-	-	-	-	-	-	-	-	-	-	-	-	-	-
MMP2	2	-	-	-	-	-	-	-	-	-	-	-	-	-	-	-	-	-	-	-	-
MN1	1	-	-	-	-	-	-	-	-	-	-	X	-	-	-	-	-	-	-	-	-
MNX1	1	-	-	-	-	-	-	-	-	-	-	-	-	-	-	-	-	-	-	-	-
MPL	1	-	-	-	-	-	-	-	-	-	-	-	-	-	-	-	-	-	-	-	-
MRVI1	3	X	-	X	-	-	-	-	-	-	-	X	-	-	-	-	-	-	-	-	-
MSH2	1; 2; 5	-	X	X	X	-	-	-	-	-	-	-	-	-	-	-	-	-	-	-	-
MSH3	2; 5	-	-	-	X	-	-	-	-	-	-	X	-	-	-	-	-	-	-	-	-
MSH6	1; 2; 5	-	X	-	-	-	-	-	-	X	-	-	-	-	-	-	-	-	-	-	-
MSI2	1	-	-	-	X	-	-	-	-	-	-	-	-	-	-	-	-	-	-	-	-
MSN	1	-	-	-	-	-	-	-	-	-	-	-	-	-	-	-	-	-	-	-	-
MTCP1	1	-	-	-	-	-	-	-	-	-	-	-	-	-	-	-	-	-	-	-	-
MUC1	1	-	-	X	-	X	X	X	X	-	-	-	-	-	X	-	-	-	X	-	-
MUTYH	1	-	-	-	-	-	-	-	-	-	-	-	-	-	-	-	-	-	-	-	-
MYB	1	-	-	-	-	-	-	-	-	X	-	-	-	-	-	-	-	-	-	-	-
MYC	1	-	-	-	-	-	-	-	-	-	-	-	-	-	-	-	-	-	-	-	-
MYCL1	1	-	-	-	-	-	-	-	-	-	-	-	-	-	-	-	-	-	-	-	-
MYCN	1	-	-	-	-	-	-	-	-	-	-	-	-	-	-	-	-	-	-	-	-
MYD88	1	-	-	-	-	-	-	-	-	-	-	-	-	-	-	-	-	-	-	-	-
MYH11	1	-	X	X	-	-	-	-	-	-	-	-	X	-	-	-	-	-	-	-	X
MYH9	1	-	-	-	-	-	-	-	-	-	-	X	-	X	-	-	-	-	-	-	X
MYO18B	2	-	-	-	-	-	-	-	-	-	-	-	-	-	-	-	-	-	-	-	-
MYO19	2	-	-	-	-	-	-	-	-	-	-	-	-	-	-	-	-	-	-	-	-
MYO1B	2	-	-	-	-	-	-	-	-	-	-	-	-	-	-	-	-	-	-	-	-
MYO5C	2	-	-	X	-	-	-	-	-	-	-	-	-	-	-	-	-	-	-	-	-
NACA	1	-	-	-	-	-	-	-	-	X	-	-	-	-	-	-	-	-	-	-	-
NAV3	2	X	-	-	-	-	-	-	-	-	-	X	-	X	-	-	-	-	-	-	-
NBN	1	-	-	-	-	-	-	-	-	-	-	-	-	-	-	-	-	-	-	-	-
NCKIPSD	1	-	-	-	-	-	-	-	-	-	-	-	-	-	-	-	-	-	-	-	-
NCOA1	1	-	-	-	-	-	-	-	-	-	-	-	-	-	-	-	-	-	-	-	-
NCOA2	1	-	-	-	-	-	-	-	-	-	-	-	-	-	-	-	-	-	-	-	-
NCOA4	1	-	-	-	-	-	-	-	-	-	-	-	-	-	-	-	-	-	-	-	-
NDRG1	1	-	-	-	-	-	-	-	-	-	-	-	-	-	-	-	-	-	-	-	-
NF1	1; 3	-	-	-	-	-	-	-	-	-	-	-	-	-	-	-	-	-	-	-	-
NF2	1	-	-	-	-	-	-	-	-	-	-	-	-	-	-	-	-	-	-	-	-
NFE2L2	1	-	-	-	-	-	-	-	-	-	-	-	-	-	-	-	-	-	-	-	-
NFIB	1	-	-	-	-	-	-	-	-	-	-	-	-	-	-	-	-	-	-	-	-
NFKB2	1	-	-	-	-	-	-	-	-	-	-	-	-	-	-	-	-	-	-	-	-
NIN	1	-	-	-	-	-	-	-	-	-	-	-	-	-	-	-	-	-	-	-	-
NKX2-1	1	-	X	-	-	-	-	-	-	-	-	-	-	-	-	-	-	-	-	-	-
NONO	1	-	-	-	-	-	-	-	-	-	-	-	-	-	-	-	-	-	-	-	-
NOS3	2	-	-	X	-	-	-	-	-	-	-	-	-	-	-	-	-	-	-	-	X
NOTCH1	1	-	-	X	-	X	-	X	-	X	-	X	-	-	-	-	-	X	-	-	X
NOTCH2	1	-	X	X	-	X	-	X	X	-	-	-	-	X	X	-	-	-	X	-	-
NPM1	1	-	-	-	-	-	-	-	-	-	-	-	-	-	-	-	-	-	-	-	-
NR4A3	1	-	-	-	-	-	-	-	-	-	-	X	-	-	-	-	-	-	-	-	-
NRAS	1; 2	-	-	-	-	X	-	-	-	-	-	-	-	X	X	-	-	-	X	-	-
NRXN1	3	-	-	-	-	-	-	-	-	X	-	X	-	-	-	-	-	-	-	-	X
NSD1	1	-	-	-	-	-	-	-	-	-	-	-	-	X	-	-	-	-	-	-	-
NTNG1	2	-	-	-	-	-	-	-	-	-	-	-	-	-	-	-	-	-	-	-	-
NTRK1	1	X	-	X	-	X	X	X	X	-	-	-	-	-	X	-	-	-	X	-	-
NTRK3	1	-	-	-	-	-	-	-	-	-	-	-	-	-	-	-	-	-	-	-	-
NUMA1	1	-	-	-	X	-	-	-	-	-	-	-	-	X	-	-	-	-	-	-	-
NUP210	2	-	-	-	-	-	-	-	-	-	-	-	-	-	-	-	-	-	-	-	X
NUP214	1	-	-	-	-	-	X	-	-	X	-	X	-	-	-	-	-	-	-	-	-
NUP98	1	-	-	-	-	-	-	-	-	-	-	-	-	-	-	-	-	-	-	-	-
OLIG2	1	-	-	-	-	-	-	-	-	-	-	-	X	-	-	-	-	-	-	-	-
OMD	1	-	-	-	-	-	-	-	-	-	-	-	-	-	-	-	-	-	-	-	-
OR10A7	3	-	-	-	-	-	-	-	-	-	-	-	-	-	-	-	-	-	-	-	-
OR2W3	3	-	-	-	X	-	-	-	-	X	-	-	-	-	-	-	-	-	-	-	-
P2RX7	2	-	-	-	-	-	-	-	-	-	-	-	-	-	-	-	-	-	-	-	-
P2RY8	1	-	-	-	-	-	-	-	-	-	-	-	-	-	-	-	-	-	-	-	-
PAFAH1B2	1	-	-	-	-	-	-	-	-	-	-	-	-	-	-	-	-	-	-	X	-
PALB2	1	-	-	-	-	-	-	-	-	-	-	-	-	-	-	-	-	-	-	-	-
PATZ1	1	-	-	-	-	-	-	-	-	-	-	-	X	-	-	-	-	-	-	-	-
PAX3	1	-	-	-	-	-	-	-	-	X	-	-	-	-	-	-	-	-	-	-	-
PAX5	1	-	-	-	-	-	-	-	-	-	-	X	-	-	-	-	-	-	-	-	-
PAX7	1	-	-	-	-	-	-	-	-	-	-	-	-	-	-	-	-	-	-	-	-
PAX8	1	-	-	-	-	-	-	-	-	-	-	-	-	-	-	-	-	-	-	-	-
PBRM1	1	-	-	X	-	-	-	-	-	-	-	-	-	-	-	-	-	-	-	-	-
PBX1	1	-	-	-	-	X	X	-	-	-	-	-	-	X	X	-	-	-	X	-	-
PCDH11X	2	-	-	-	-	-	-	-	-	-	-	-	-	-	-	-	-	-	-	-	-
PCDHA9	2	-	-	-	-	-	-	-	-	-	-	-	-	-	-	-	-	-	-	X	-
PCM1	1	-	-	-	-	-	-	-	-	-	-	-	-	-	-	-	-	-	-	-	-
PCSK7	1	-	-	-	-	-	-	-	-	X	-	-	-	-	-	-	-	-	-	-	-
PDCD1LG2	1	-	-	-	-	-	-	-	-	-	-	-	-	-	-	-	-	-	-	-	-
PDE4DIP	1	-	-	-	-	X	X	-	X	X	-	X	-	X	-	-	-	-	-	-	-
PDGFB	1	-	-	-	-	-	-	-	-	-	-	-	-	-	-	-	-	-	-	-	-
PDGFRA	1	-	-	-	-	-	-	-	-	-	-	-	-	-	-	-	-	-	-	-	-
PDGFRB	1	-	-	-	-	-	-	-	-	X	-	-	-	-	-	-	-	-	-	X	-
PER1	1	-	-	X	-	-	-	-	-	-	-	-	-	-	-	-	-	-	-	-	-
PHOX2B	1	-	-	-	-	-	-	-	-	-	-	-	-	-	-	-	-	-	-	-	-
PICALM	1	-	-	-	-	-	-	-	-	-	-	-	-	-	-	-	-	-	-	-	-
PIK3CA	1; 2; 3; 4	X	X	X	-	X	-	-	X	-	-	-	-	X	-	-	-	-	-	-	X
PIK3R1	1	-	X	-	-	-	-	-	-	-	-	-	-	-	-	-	-	-	-	-	-
PIM1	1	-	-	-	-	-	-	-	-	-	-	-	-	-	-	-	-	-	-	-	-
PKNOX1	2	-	-	-	-	-	-	-	-	-	-	-	-	-	-	-	-	-	-	-	-
PLAG1	1	-	-	-	-	-	-	-	-	-	-	-	-	-	-	-	-	-	-	-	-
PLB1	2	-	-	-	-	-	-	-	-	-	-	-	X	-	-	-	-	-	-	-	-
PLCG2	2	-	-	X	-	-	-	-	-	-	-	-	-	-	-	-	-	-	-	-	-
PML	1	-	-	X	-	-	-	-	-	-	-	-	-	-	-	-	-	-	-	-	-
PMS1	1	-	-	X	-	-	-	-	-	-	-	-	-	-	-	-	-	-	-	-	-
PMS2	1; 2; 5	-	-	-	-	-	-	-	-	-	-	-	-	-	-	-	-	-	-	-	-
POU2AF1	1	-	-	-	-	-	-	-	-	-	-	-	-	-	-	-	-	-	-	-	-
POU5F1	1	-	-	-	-	-	-	-	-	-	-	-	-	-	-	-	-	-	-	-	-
PPARG	1	-	-	-	-	-	-	-	-	-	-	-	-	-	-	-	-	-	-	-	-
PPP2R1A	1	-	-	X	-	-	-	-	-	-	-	-	-	-	-	-	-	-	-	-	X
PRCC	1	-	-	X	-	X	X	X	X	-	-	-	-	-	X	-	-	-	X	-	-
PRDM1	1	-	-	-	-	-	-	-	-	X	-	-	-	-	-	-	-	-	-	-	-
PRDM16	1	-	-	-	-	-	-	-	-	X	-	-	-	-	-	-	-	-	-	-	-
PRDM9	2	-	-	-	-	-	-	-	-	-	-	X	-	-	-	-	-	-	-	-	-
PRF1	1	-	-	-	-	-	-	-	-	-	-	-	-	-	-	-	-	-	-	-	-
PRKAR1A	1	-	-	-	-	-	-	-	-	-	-	-	-	-	-	-	-	-	-	-	-
PRKD1	2	-	-	-	-	-	-	-	-	-	-	-	-	X	-	-	-	-	-	-	-
PRRX1	1	-	-	-	-	X	X	-	X	-	-	-	-	X	X	-	-	-	X	-	-
PRUNE2	2	-	-	-	-	-	-	-	-	-	-	X	-	-	-	-	-	-	-	-	-
PSIP1	1	-	-	-	-	-	-	-	-	-	-	-	-	-	-	-	-	-	-	-	-
PTCH1	1	-	-	-	-	-	-	-	-	X	-	-	-	-	-	-	-	-	-	-	X
PTEN	1; 3	-	-	-	-	-	X	-	-	-	X	-	-	-	-	-	-	-	-	-	-
PTPN11	1	-	-	-	-	-	-	-	-	-	-	-	-	-	-	-	-	-	-	-	-
PTPN12	2	-	-	-	-	-	-	-	-	-	-	-	-	-	-	-	-	-	-	-	-
PTPRD	2	-	-	-	-	-	-	-	-	-	-	-	-	-	-	-	-	-	-	-	-
PTPRS	2	-	X	-	-	-	-	-	-	X	-	-	-	-	-	-	-	-	-	-	-
PTPRU	2	-	-	-	-	-	-	-	-	-	-	-	-	-	-	-	-	-	-	-	X
RABEP1	1	-	-	-	-	-	-	-	-	-	-	-	-	-	X	-	-	-	-	-	-
RAD51B	1	-	-	-	-	-	-	-	-	-	-	-	-	-	-	-	-	-	-	-	-
RAF1	1	-	-	-	-	-	-	-	-	-	-	-	-	-	-	-	-	-	-	-	-
RALGDS	1	-	-	X	-	-	-	-	-	-	-	-	-	-	-	-	-	-	-	-	-
RANBP17	1	-	-	-	-	-	-	-	-	-	-	-	-	-	-	-	-	-	-	-	-
RAP1GDS1	1	-	-	-	-	-	-	-	-	-	-	-	-	-	-	-	-	-	-	-	-
RARA	1	-	-	X	-	-	-	-	-	-	-	-	-	-	-	-	-	-	-	-	-
RASGRF2	2	-	-	-	-	X	-	-	-	-	-	-	-	-	-	-	-	-	-	-	-
RB1	1	-	-	-	-	-	-	-	-	-	-	-	-	-	-	-	X	-	-	-	-
RBM15	1	-	-	-	-	-	-	-	-	-	-	-	-	-	-	-	-	-	-	-	-
RECQL4	1	-	-	-	-	-	-	-	-	X	-	-	-	-	-	-	-	-	-	-	-
REL	1	-	-	-	-	-	-	-	-	-	-	-	-	-	-	-	-	-	-	-	-
RET	1; 3	-	-	X	-	-	-	-	-	-	-	-	-	-	-	-	-	-	-	-	-
RHOH	1	-	-	-	-	-	-	-	-	-	-	-	-	-	-	-	-	-	-	-	-
RMI2	1	-	-	-	-	-	-	-	-	-	-	-	-	-	-	-	-	-	-	-	-
RNF213	1	X	-	X	X	-	-	-	-	X	-	-	-	X	-	-	-	-	-	X	-
RNF219	2	-	-	-	-	-	-	-	-	-	-	-	-	-	-	-	-	-	-	-	-
ROBO1	2	-	X	-	-	-	-	-	-	-	-	-	-	-	-	-	-	-	-	-	-
ROS1	1	-	X	-	-	-	-	X	-	-	-	-	-	-	-	-	-	-	-	-	-
RPL22	1	-	-	-	-	-	-	-	-	-	-	-	-	-	-	-	-	-	-	-	-
RPN1	1	-	-	-	-	-	-	-	-	-	-	-	-	-	-	-	X	-	-	-	-
RUNX1	1	-	-	-	-	-	-	-	-	-	-	-	-	-	-	-	-	-	-	-	X
RUNX1T1	1; 3	-	-	-	-	-	-	-	-	-	-	-	-	-	-	-	-	-	-	-	-
SBDS	1	-	-	-	-	-	-	-	-	-	-	-	-	-	-	-	-	-	-	-	-
SCN3B	2	-	-	-	-	-	-	-	-	-	-	-	-	-	-	-	-	-	-	-	-
SDHAF2	1	-	-	-	-	-	-	-	-	-	-	-	-	-	-	-	-	-	-	-	-
SDHB	1	-	-	-	-	-	X	-	-	-	-	-	-	-	-	-	-	X	-	-	-
SDHC	1	-	-	-	-	-	-	-	-	-	-	-	-	-	-	-	-	-	-	-	-
SDHD	1	-	-	-	-	-	-	-	-	-	-	-	-	-	-	-	-	-	-	-	-
SEMA3D	2	-	-	-	-	-	-	-	-	-	-	-	-	-	-	-	-	-	-	-	-
SEPT5	1	-	-	-	-	-	-	-	-	-	-	-	-	-	X	-	-	-	-	-	-
SEPT6	1	-	-	-	-	-	-	-	-	-	-	-	-	-	-	-	-	-	-	-	-
SEPT9	1	-	-	-	-	-	-	-	-	-	-	-	-	-	-	-	-	-	-	-	-
SET	1	-	-	-	-	-	-	-	-	-	-	-	-	-	-	-	-	-	-	-	-
SETD2	1	-	-	-	-	-	-	-	-	-	-	-	-	-	-	-	-	-	-	-	-
SF3B1	1	-	-	-	-	-	-	-	-	-	-	-	-	-	-	-	-	-	-	-	-
SFPQ	1	-	-	-	-	-	-	-	-	-	-	-	-	-	-	-	-	-	-	-	-
SH3GL1	1	-	-	-	-	-	-	-	-	-	-	-	-	-	-	-	-	-	-	-	-
SH3TC1	2	-	-	-	-	-	-	-	-	-	-	-	-	-	-	-	-	-	-	X	-
SHANK1	2	-	-	-	-	-	-	-	-	-	-	-	-	-	-	-	-	-	-	-	-
SLC22A15	2	-	-	-	-	-	-	-	-	-	-	-	-	-	-	-	-	-	-	-	-
SLC29A1	2	-	-	X	-	-	-	-	-	-	-	-	-	-	-	-	-	-	-	-	-
SLC45A3	1	-	-	-	-	-	-	-	-	-	-	-	-	-	-	-	-	-	-	-	-
SMAD2	2	-	-	-	-	-	-	-	-	-	-	-	-	-	-	-	-	-	-	-	-
SMAD3	2	-	-	-	-	-	-	-	-	-	-	-	-	-	-	-	-	-	-	-	-
SMAD4	1; 2; 3; 4	-	-	-	-	-	-	X	-	X	X	X	-	X	X	-	-	X	-	-	-
SMARCA4	1	-	-	-	X	-	-	-	-	X	-	X	-	-	-	-	-	-	-	-	-
SMARCB1	1	-	-	X	-	-	-	-	-	-	-	-	-	X	-	-	-	-	-	-	-
SMO	1	-	-	-	-	-	-	-	-	-	-	-	-	-	-	-	-	-	-	-	-
SMTN	2	-	-	-	-	-	-	-	-	-	-	-	-	-	-	-	-	-	-	-	-
SNX29	1	-	-	-	-	-	-	-	-	-	-	-	-	-	-	-	-	-	-	-	-
SOCS1	1	-	-	-	-	-	-	-	-	-	-	-	-	-	-	-	-	-	-	-	-
SORL1	2	-	-	-	-	-	-	-	-	-	-	-	-	-	-	-	-	-	-	-	-
SOX2	1	-	-	-	-	X	-	-	X	-	-	-	-	X	-	-	-	-	-	-	X
SOX9	2	-	-	-	X	-	-	-	-	-	-	-	-	-	-	-	X	-	-	-	-
SPECC1	1	X	-	-	-	-	-	-	-	-	-	X	-	-	-	-	-	-	-	-	-
SRGAP3	1	-	-	-	-	-	-	-	-	-	-	-	-	-	-	-	-	-	-	-	-
SRSF3	1	-	-	-	-	-	-	-	-	-	-	-	-	-	-	-	-	-	-	-	-
SRSF6	2	-	-	-	-	-	-	-	-	-	-	-	-	-	-	-	-	-	-	-	-
SS18	1	-	-	-	-	-	-	-	-	-	-	-	-	-	-	-	-	-	-	-	-
SS18L1	1	-	-	-	-	-	-	-	-	-	-	-	-	X	-	-	-	-	-	-	-
SSX1	1	-	-	-	-	-	-	-	-	X	-	-	-	-	-	-	-	-	-	-	-
SSX2	1	-	-	-	-	-	-	-	-	-	-	-	-	-	-	-	-	-	-	-	-
SSX4	1	-	-	-	-	-	-	-	-	-	-	-	-	-	-	-	-	-	-	-	-
STAB1	2	-	-	X	-	-	-	-	-	X	-	-	-	-	-	-	-	-	-	X	X
STIL	1	-	-	X	-	-	-	-	-	-	-	-	-	-	-	-	-	-	-	-	-
STK11	1	-	-	-	-	-	-	-	-	-	X	-	-	-	-	-	-	-	-	-	-
SUFU	1	-	-	-	-	-	-	-	-	-	-	-	-	-	-	-	-	-	-	-	-
SUZ12	1	-	-	-	-	-	-	-	-	-	-	-	-	-	-	-	-	-	-	-	-
SYK	1	-	-	-	-	-	-	-	-	-	-	-	-	-	-	-	-	-	-	-	-
SYT14L	2	-	-	-	-	-	-	-	-	-	-	-	-	-	-	-	-	-	-	-	-
TAF15	1	-	-	X	-	-	-	-	-	-	-	-	-	-	-	-	-	-	-	-	-
TAF2	2	-	-	-	-	-	-	-	-	-	-	-	-	-	-	-	-	-	-	-	-
TAL1	1	-	-	-	-	-	-	-	-	-	-	-	-	-	-	-	-	-	-	-	-
TAL2	1	-	-	-	-	-	-	-	-	X	-	-	-	-	-	-	-	-	-	-	-
TBX22	2	-	-	-	-	-	-	-	-	-	-	-	-	-	-	-	-	-	-	-	-
TCEA1	1	-	-	-	-	-	-	-	-	-	-	-	-	-	-	-	-	-	-	-	-
TCERG1	2	-	-	-	-	-	-	-	-	-	-	-	-	-	-	-	-	-	-	-	X
TCERG1L	2	-	-	-	-	-	-	-	-	-	-	-	-	-	-	-	-	-	-	-	X
TCF12	1	X	-	-	-	-	-	-	-	-	-	-	-	-	-	-	-	-	-	-	-
TCF3	1	-	-	-	-	-	-	-	-	-	-	-	-	-	-	-	-	-	-	-	-
TCF7L2	1; 2; 3; 4	-	-	-	-	-	-	-	-	X	-	X	-	-	-	-	-	-	-	-	X
TCL1A	1	-	-	-	-	-	-	-	-	-	-	-	-	X	-	-	-	-	-	-	-
TET1	1	-	-	-	-	-	-	-	-	X	-	-	-	-	-	-	-	-	-	-	-
TET2	1	-	-	X	-	-	-	-	-	-	-	-	-	-	-	-	-	-	-	-	-
TFE3	1	-	-	-	-	-	-	-	-	-	-	-	-	-	-	-	-	-	-	-	-
TFEB	1	-	-	-	-	-	-	-	-	-	-	-	-	-	-	-	-	-	-	-	-
TFG	1	-	-	-	-	-	-	-	-	-	-	-	-	-	-	-	-	-	-	-	-
TFPT	1	-	-	-	-	-	-	-	-	-	-	-	-	-	-	-	-	-	-	-	-
TFRC	1	-	-	-	-	X	-	X	-	-	-	-	-	X	-	-	-	-	-	-	-
TGFBR2	2	-	-	-	-	-	-	-	-	-	-	-	-	-	-	-	-	-	-	-	-
TGM3	2	-	-	-	-	-	-	-	-	-	-	-	-	-	-	-	-	-	-	-	-
THRAP3	1	-	-	-	-	-	-	-	-	-	-	-	-	-	-	-	-	-	-	-	-
TIAM1	2	-	-	-	-	-	-	-	-	-	-	X	X	-	-	-	-	-	-	-	-
TLR9	2	-	-	-	-	-	-	-	-	-	-	-	-	-	-	-	-	-	-	-	-
TLX1	1	-	-	-	-	-	-	-	-	-	-	-	-	-	-	-	-	-	-	-	-
TLX3	1	-	-	-	-	-	-	-	-	-	-	-	-	-	-	-	-	-	-	-	-
TMPRSS11A	3	-	-	-	-	-	-	-	-	-	-	-	-	-	-	-	-	-	-	-	-
TMPRSS2	1	-	-	-	-	-	-	-	-	-	-	-	-	-	-	-	-	-	-	-	-
TNFAIP3	1	-	-	-	-	-	-	-	-	-	-	-	-	-	-	-	-	-	-	-	-
TNFRSF14	1	-	-	-	-	-	-	-	-	-	-	-	-	-	-	-	-	-	-	-	-
TNFRSF17	1	-	-	-	-	-	-	-	-	-	-	-	-	-	-	-	-	-	-	-	-
TNN	2	-	-	-	-	-	-	-	-	-	-	-	-	-	-	-	-	-	-	-	-
TOP1	1	-	-	-	-	-	-	-	-	-	-	-	-	-	-	-	-	-	-	-	-
TP53	1; 2; 3; 4	-	-	-	-	-	-	X	-	-	-	-	X	-	-	-	-	X	-	-	-
TPM3	1	-	-	X	-	X	X	X	X	-	-	-	-	X	X	-	-	-	X	-	-
TPM4	1	-	-	-	-	-	-	-	-	-	-	-	-	-	-	-	-	-	-	-	-
TPR	1	-	X	-	-	-	-	-	-	-	-	-	-	-	-	-	-	-	-	-	-
TRIM24	1	-	-	-	-	-	-	-	-	-	-	-	-	X	-	-	-	-	-	-	X
TRIM27	1	-	-	-	-	-	-	-	-	-	-	-	-	-	-	-	-	-	-	-	-
TRIM33	1	-	X	-	-	-	-	-	-	-	-	-	-	X	-	-	-	-	-	-	-
TRIP11	1	-	-	X	-	-	-	-	-	-	-	-	-	-	-	-	-	-	-	-	-
TRPS1	3	-	-	X	X	-	-	-	-	-	-	-	-	-	-	-	-	-	-	-	-
TSC1	1	-	-	-	-	-	-	-	-	-	-	-	-	-	-	-	-	-	-	-	-
TSC2	1	-	-	-	-	-	-	-	-	-	-	-	-	-	-	-	-	-	-	-	-
TSHR	1	-	-	-	-	-	-	-	-	-	-	-	-	-	-	-	-	-	-	-	-
TTL	1	-	-	-	-	-	-	-	-	-	-	-	-	-	-	-	-	-	-	-	-
UBQLNL	2	-	-	-	-	-	-	-	-	-	-	X	-	-	-	-	-	-	-	-	-
UBR5	2	-	X	-	-	-	-	-	-	-	-	X	-	-	-	-	X	-	-	-	X
UHRF2	2	-	-	-	-	-	-	-	-	-	-	-	-	-	-	-	-	-	-	-	-
UNC79	2	-	-	-	-	-	-	-	-	-	-	X	-	-	-	-	-	-	-	-	-
UQCRC2	2	-	-	-	-	-	-	-	-	-	-	-	-	-	-	-	-	-	-	-	-
USP6	1	-	-	-	-	-	-	-	-	-	-	-	-	-	-	-	-	-	-	-	-
VHL	1	X	X	-	-	-	-	-	-	-	-	-	-	-	-	-	-	-	-	-	X
VRTN	2	-	-	-	-	-	-	-	-	-	-	-	X	-	-	-	-	-	-	-	-
VTI1A	1	-	-	-	-	-	-	-	-	-	-	-	-	-	-	-	-	-	-	-	-
WAS	1	-	-	-	-	-	-	-	-	-	-	-	-	-	-	-	-	-	-	-	-
WHSC1	1	-	X	-	-	-	-	-	-	X	-	-	-	-	-	-	-	-	-	-	X
WHSC1L1	1	-	-	-	-	-	-	-	-	X	-	-	-	-	-	-	-	-	-	-	-
WIF1	1	-	-	-	-	-	-	-	-	-	-	-	-	-	-	-	-	-	-	-	-
WRN	1	-	X	-	-	-	-	-	-	-	-	-	-	-	-	-	-	-	-	-	-
WT1	1	-	-	-	-	-	-	-	-	-	-	-	-	-	-	-	-	-	-	-	-
XPA	1	-	-	-	-	-	-	-	-	-	-	-	-	-	-	-	-	-	-	-	-
XPC	1	X	X	-	X	-	-	-	-	-	-	-	-	-	-	-	-	-	-	-	X
XPO1	1	-	-	-	-	-	-	-	-	-	-	-	-	-	-	-	-	-	-	-	-
ZBTB16	1	-	-	-	-	-	-	-	-	-	-	-	-	-	-	-	-	-	-	X	-
ZMYM2	1	-	-	-	-	-	X	-	-	-	-	-	-	-	-	-	-	-	-	-	-
ZMYM4	2	-	-	-	-	-	-	-	-	-	-	-	-	-	-	-	-	-	-	-	-
ZNF208	3	-	-	-	-	-	-	-	-	-	-	-	-	-	-	-	-	-	-	-	-
ZNF331	1	-	-	-	-	-	-	-	-	-	-	-	-	-	-	-	-	-	-	-	-
ZNF384	1	-	-	-	-	-	-	-	-	-	-	-	-	-	-	-	-	-	-	-	-
ZNF442	2	-	-	X	-	-	-	-	-	-	-	-	-	-	-	-	-	-	-	-	-
ZNF521	1; 3	-	-	-	-	-	-	-	-	-	-	-	-	-	-	-	-	-	-	-	-

## Sheet: References
1 Futreal, P. A. et al. A census of human cancer genes. Nat Rev Cancer 4, 177-183 (2004). 2 Muzny, D. et al. Comprehensive molecular characterization of human colon and rectal cancer. Nature 487, 330-337 (2012). 3 Wood, L. D. et al. The genomic landscapes of human breast and colorectal cancers. Science 318, 1108-1113 (2007). 4 Seshagiri, S. et al. Recurrent R-spondin fusions in colon cancer. Natu…
