# Supplementary material for: Patients with genetically heterogeneous synchronous colorectal cancer carry rare damaging germline mutations in immune-related genes
Source: Nat Commun. 2016 Jul 5;7:12072. doi: 10.1038/ncomms12072 (PMC4935966; doi:10.1038/ncomms12072)
Supplement: Supplementary Data 6 — Results of MEGA using 186 KEGG gene sets. [file ncomms12072-s7.xlsx]

## Sheet: Supplementary Data 6
Supplementary Data 6. Results of MEGA using 186 KEGG gene sets.
Legend: Reported are the comparisons of 33 syCRC and 406 soCRC patients and of 33 syCRC patients and 756 individuals from 1000 Genomes Project. For each KEGG gene set, shown are the average number of rare damaging SNPs in each cohort, the associated p-value (two-tailed and one-tailed Wilcoxon rank-sum test) and the false discovery rate (FDR).
KEGG gene sets	Comparison of syCRC and soCRC patients					Comparison of syCRC patients and individuals from 1000 Genomes
	Average number of SNPs		p-value (two-tailed)	p-value (one-tailed)	FDR	Average number of SNPs		p-value (two-tailed)	p-value (one-tailed)	FDR
	syCRC	soCRC				syCRC	1000 Genomes
KEGG_CYTOKINE_CYTOKINE_RECEPTOR_INTERACTION	0.515152	0.162562	9.8067e-06	4.90335e-06	0.000912023	0.515152	0.177249	1.59921e-05	7.99607e-06	0.00148727
KEGG_TOLL_LIKE_RECEPTOR_SIGNALING_PATHWAY	0.333333	0.103448	0.000264627	0.000132313	0.0111753	0.333333	0.113757	0.00040474	0.00020237	0.0125469
KEGG_BIOSYNTHESIS_OF_UNSATURATED_FATTY_ACIDS	0.0909091	0.00985222	0.000360495	0.000180247	0.0111753	0.0909091	0.0449735	0.222485	0.111242	0.61479
KEGG_CYTOSOLIC_DNA_SENSING_PATHWAY	0.151515	0.0418719	0.00389095	0.00194548	0.0904646	0.151515	0.0595238	0.0339256	0.0169628	0.241614
KEGG_ANTIGEN_PROCESSING_AND_PRESENTATION	0.181818	0.0591133	0.00562442	0.00281221	0.104614	0.181818	0.0806878	0.0236396	0.0118198	0.231074
KEGG_TYPE_I_DIABETES_MELLITUS	0.121212	0.0295567	0.00700319	0.00350159	0.108549	0.121212	0.0621693	0.165224	0.0826118	0.569104
KEGG_CELL_CYCLE	0.30303	0.157635	0.0137355	0.00686776	0.164204	0.30303	0.207672	0.120642	0.060321	0.452019
KEGG_PENTOSE_PHOSPHATE_PATHWAY	0.151515	0.0492611	0.0149724	0.0074862	0.164204	0.151515	0.100529	0.269265	0.134632	0.642093
KEGG_GLYCOSAMINOGLYCAN_BIOSYNTHESIS_CHONDROITIN_SULFATE	0.121212	0.0344828	0.0158907	0.00794537	0.164204	0.121212	0.0396825	0.0203361	0.0101681	0.231074
KEGG_O_GLYCAN_BIOSYNTHESIS	0.181818	0.0541872	0.0231299	0.0115649	0.193324	0.181818	0.0701058	0.0603931	0.0301966	0.330078
KEGG_TYPE_II_DIABETES_MELLITUS	0.181818	0.0738916	0.0252216	0.0126108	0.193324	0.181818	0.0886243	0.0525335	0.0262668	0.305351
KEGG_JAK_STAT_SIGNALING_PATHWAY	0.242424	0.115764	0.0273507	0.0136754	0.193324	0.242424	0.137566	0.0644492	0.0322246	0.330078
KEGG_RENAL_CELL_CARCINOMA	0.181818	0.0738916	0.0300745	0.0150372	0.193324	0.181818	0.0449735	0.000350771	0.000175385	0.0125469
KEGG_CHRONIC_MYELOID_LEUKEMIA	0.181818	0.0738916	0.0300745	0.0150372	0.193324	0.181818	0.0674603	0.00889325	0.00444662	0.137845
KEGG_ALDOSTERONE_REGULATED_SODIUM_REABSORPTION	0.121212	0.0418719	0.0311812	0.0155906	0.193324	0.121212	0.0489418	0.0674352	0.0337176	0.330078
KEGG_PANCREATIC_CANCER	0.181818	0.0788177	0.0371399	0.0185699	0.215876	0.181818	0.0833333	0.0352788	0.0176394	0.241614
KEGG_FRUCTOSE_AND_MANNOSE_METABOLISM	0.151515	0.0640394	0.0597517	0.0298758	0.311145	0.151515	0.0992063	0.242193	0.121096	0.625664
KEGG_PROGESTERONE_MEDIATED_OOCYTE_MATURATION	0.181818	0.0837438	0.0602217	0.0301109	0.311145	0.181818	0.0820106	0.0352788	0.0176394	0.241614
KEGG_PHENYLALANINE_METABOLISM	0.0909091	0.0320197	0.0636685	0.0318342	0.31164	0.0909091	0.0436508	0.186322	0.0931608	0.597514
KEGG_ALANINE_ASPARTATE_AND_GLUTAMATE_METABOLISM	0.181818	0.0862069	0.0700279	0.0350139	0.315738	0.181818	0.0899471	0.0525335	0.0262668	0.305351
KEGG_NEUROACTIVE_LIGAND_RECEPTOR_INTERACTION	0.666667	0.460591	0.0712957	0.0356479	0.315738	0.666667	0.657407	0.791398	0.395699	0.878475
KEGG_LEISHMANIA_INFECTION	0.121212	0.0492611	0.0810421	0.040521	0.332794	0.121212	0.0701058	0.224762	0.112381	0.61479
KEGG_RIG_I_LIKE_RECEPTOR_SIGNALING_PATHWAY	0.181818	0.0935961	0.0823039	0.0411519	0.332794	0.181818	0.0965608	0.0807412	0.0403706	0.375446
KEGG_LYSOSOME	0.363636	0.241379	0.0887074	0.0443537	0.338497	0.363636	0.280423	0.266308	0.133154	0.642093
KEGG_FOCAL_ADHESION	0.939394	0.583744	0.0945679	0.0472839	0.338497	0.939394	0.652116	0.215258	0.107629	0.61479
KEGG_INSULIN_SIGNALING_PATHWAY	0.424242	0.285714	0.0946336	0.0473168	0.338497	0.424242	0.301587	0.176136	0.0880678	0.585022
KEGG_ADIPOCYTOKINE_SIGNALING_PATHWAY	0.242424	0.130542	0.104734	0.0523671	0.359398	0.242424	0.156085	0.286189	0.143094	0.665389
KEGG_ENDOCYTOSIS	0.484848	0.317734	0.108988	0.0544942	0.359398	0.484848	0.362434	0.204876	0.102438	0.614628
KEGG_MISMATCH_REPAIR	0.151515	0.0738916	0.114148	0.0570739	0.359398	0.151515	0.0674603	0.036372	0.018186	0.241614
KEGG_MTOR_SIGNALING_PATHWAY	0.151515	0.0763547	0.115935	0.0579674	0.359398	0.151515	0.0502646	0.00881469	0.00440735	0.137845
KEGG_COLORECTAL_CANCER	0.242424	0.128079	0.132907	0.0664535	0.369134	0.242424	0.0952381	0.0145899	0.00729496	0.193837
KEGG_NUCLEOTIDE_EXCISION_REPAIR	0.151515	0.0812808	0.134961	0.0674806	0.369134	0.151515	0.104497	0.338109	0.169054	0.708013
KEGG_REGULATION_OF_AUTOPHAGY	0.0909091	0.0418719	0.137011	0.0685055	0.369134	0.0909091	0.0251323	0.0248466	0.0124233	0.231074
KEGG_DRUG_METABOLISM_CYTOCHROME_P450	0.181818	0.0812808	0.138278	0.0691389	0.369134	0.181818	0.137566	0.682102	0.341051	0.834678
KEGG_AUTOIMMUNE_THYROID_DISEASE	0.121212	0.0615764	0.142312	0.0711558	0.369134	0.121212	0.0793651	0.373039	0.186519	0.708013
KEGG_PYRIMIDINE_METABOLISM	0.272727	0.150246	0.142891	0.0714453	0.369134	0.272727	0.181217	0.239417	0.119709	0.625664
KEGG_VEGF_SIGNALING_PATHWAY	0.151515	0.0788177	0.149161	0.0745806	0.374919	0.151515	0.0740741	0.0888633	0.0444316	0.393537
KEGG_FC_GAMMA_R_MEDIATED_PHAGOCYTOSIS	0.333333	0.172414	0.162704	0.0813522	0.390581	0.333333	0.170635	0.16135	0.0806751	0.569104
KEGG_VALINE_LEUCINE_AND_ISOLEUCINE_DEGRADATION	0.30303	0.187192	0.163792	0.0818961	0.390581	0.30303	0.183862	0.0999272	0.0499636	0.404054
KEGG_METABOLISM_OF_XENOBIOTICS_BY_CYTOCHROME_P450	0.151515	0.0862069	0.173227	0.0866137	0.402754	0.151515	0.12963	0.624945	0.312473	0.809745
KEGG_ECM_RECEPTOR_INTERACTION	0.484848	0.376847	0.180797	0.0903984	0.4101	0.484848	0.46164	0.611905	0.305953	0.809745
KEGG_GALACTOSE_METABOLISM	0.181818	0.0935961	0.200908	0.100454	0.441379	0.181818	0.108466	0.365256	0.182628	0.708013
KEGG_ERBB_SIGNALING_PATHWAY	0.242424	0.118227	0.204078	0.102039	0.441379	0.242424	0.103175	0.0981778	0.0490889	0.404054
KEGG_ENDOMETRIAL_CANCER	0.121212	0.0665025	0.214213	0.107106	0.452767	0.121212	0.0978836	0.554952	0.277476	0.809745
KEGG_INTESTINAL_IMMUNE_NETWORK_FOR_IGA_PRODUCTION	0.0606061	0.0246305	0.224386	0.112193	0.463731	0.0606061	0.0515873	0.793461	0.396731	0.878475
KEGG_NATURAL_KILLER_CELL_MEDIATED_CYTOTOXICITY	0.181818	0.1133	0.242496	0.121248	0.483816	0.181818	0.119048	0.199694	0.0998468	0.614628
KEGG_RNA_DEGRADATION	0.121212	0.0714286	0.244509	0.122255	0.483816	0.121212	0.0846561	0.413652	0.206826	0.754307
KEGG_PROPANOATE_METABOLISM	0.30303	0.155172	0.255418	0.127709	0.494873	0.30303	0.134921	0.121511	0.0607553	0.452019
KEGG_PROXIMAL_TUBULE_BICARBONATE_RECLAMATION	0.0909091	0.046798	0.265384	0.132692	0.503688	0.0909091	0.0529101	0.326959	0.16348	0.708013
KEGG_MATURITY_ONSET_DIABETES_OF_THE_YOUNG	0.0606061	0.0270936	0.276385	0.138193	0.514077	0.0606061	0.00661376	0.00122395	0.000611974	0.0284568
KEGG_ARACHIDONIC_ACID_METABOLISM	0.121212	0.0763547	0.304112	0.152056	0.529061	0.121212	0.140212	0.885367	0.557317	0.943578
KEGG_FATTY_ACID_METABOLISM	0.212121	0.147783	0.306806	0.153403	0.529061	0.212121	0.210317	0.767764	0.383882	0.878475
KEGG_SMALL_CELL_LUNG_CANCER	0.242424	0.157635	0.306896	0.153448	0.529061	0.242424	0.214286	0.727528	0.363764	0.867437
KEGG_PPAR_SIGNALING_PATHWAY	0.181818	0.133005	0.307197	0.153598	0.529061	0.181818	0.210317	0.978476	0.510762	0.943578
KEGG_P53_SIGNALING_PATHWAY	0.121212	0.0763547	0.332504	0.166252	0.543355	0.121212	0.0780423	0.338933	0.169467	0.708013
KEGG_TYROSINE_METABOLISM	0.121212	0.0763547	0.332504	0.166252	0.543355	0.121212	0.128307	0.969928	0.484964	0.934608
KEGG_LINOLEIC_ACID_METABOLISM	0.0606061	0.0320197	0.333024	0.166512	0.543355	0.0606061	0.0687831	0.875587	0.562207	0.943578
KEGG_STEROID_HORMONE_BIOSYNTHESIS	0.0909091	0.0541872	0.382867	0.191433	0.596099	0.0909091	0.10582	0.920504	0.539748	0.943578
KEGG_MAPK_SIGNALING_PATHWAY	0.515152	0.342365	0.389283	0.194641	0.596099	0.515152	0.347884	0.385258	0.192629	0.71658
KEGG_TAURINE_AND_HYPOTAURINE_METABOLISM	0.030303	0.0123153	0.394574	0.197287	0.596099	0.030303	0.0251323	0.854458	0.427229	0.892861
KEGG_T_CELL_RECEPTOR_SIGNALING_PATHWAY	0.121212	0.0788177	0.394697	0.197348	0.596099	0.121212	0.10582	0.709691	0.354845	0.857159
KEGG_CHEMOKINE_SIGNALING_PATHWAY	0.242424	0.192118	0.397399	0.1987	0.596099	0.242424	0.218254	0.580058	0.290029	0.809745
KEGG_DILATED_CARDIOMYOPATHY	0.272727	0.211823	0.409324	0.204662	0.59613	0.272727	0.259259	0.871778	0.435889	0.900837
KEGG_ADHERENS_JUNCTION	0.181818	0.135468	0.415874	0.207937	0.59613	0.181818	0.187831	0.846659	0.423329	0.892861
KEGG_GLYCEROPHOSPHOLIPID_METABOLISM	0.151515	0.1133	0.43247	0.216235	0.59613	0.151515	0.138889	0.748384	0.374192	0.878475
KEGG_BETA_ALANINE_METABOLISM	0.181818	0.0862069	0.435939	0.21797	0.59613	0.181818	0.115079	0.781446	0.390723	0.878475
KEGG_HYPERTROPHIC_CARDIOMYOPATHY_HCM	0.272727	0.20936	0.437684	0.218842	0.59613	0.272727	0.267196	0.912587	0.456293	0.908976
KEGG_ASTHMA	0.0606061	0.0344828	0.443064	0.221532	0.59613	0.0606061	0.0515873	0.766328	0.383164	0.878475
KEGG_CALCIUM_SIGNALING_PATHWAY	0.363636	0.332512	0.444545	0.222273	0.59613	0.363636	0.371693	0.53824	0.26912	0.809745
KEGG_GLYCOLYSIS_GLUCONEOGENESIS	0.393939	0.229064	0.4487	0.22435	0.59613	0.393939	0.247354	0.520727	0.260363	0.809745
KEGG_GLYCEROLIPID_METABOLISM	0.181818	0.135468	0.460368	0.230184	0.596545	0.181818	0.145503	0.460471	0.230236	0.793034
KEGG_CYSTEINE_AND_METHIONINE_METABOLISM	0.0909091	0.0591133	0.46626	0.23313	0.596545	0.0909091	0.0502646	0.264872	0.132436	0.642093
KEGG_PATHWAYS_IN_CANCER	0.757576	0.618227	0.469193	0.234596	0.596545	0.757576	0.601852	0.350146	0.175073	0.708013
KEGG_BASE_EXCISION_REPAIR	0.151515	0.125616	0.47467	0.237335	0.596545	0.151515	0.116402	0.439088	0.219544	0.785293
KEGG_RNA_POLYMERASE	0.030303	0.0147783	0.49612	0.24806	0.610564	0.030303	0.0330688	0.929617	0.535192	0.943578
KEGG_SNARE_INTERACTIONS_IN_VESICULAR_TRANSPORT	0.0606061	0.0369458	0.499953	0.249976	0.610564	0.0606061	0.0436508	0.61533	0.307665	0.809745
KEGG_PATHOGENIC_ESCHERICHIA_COLI_INFECTION	0.0909091	0.0615764	0.508806	0.254403	0.610564	0.0909091	0.119048	0.692433	0.653783	0.980639
KEGG_ACUTE_MYELOID_LEUKEMIA	0.0909091	0.0640394	0.512086	0.256043	0.610564	0.0909091	0.0502646	0.303929	0.151964	0.6894
KEGG_NEUROTROPHIN_SIGNALING_PATHWAY	0.151515	0.12069	0.523958	0.261979	0.616811	0.151515	0.116402	0.451218	0.225609	0.79176
KEGG_GLYCOSPHINGOLIPID_BIOSYNTHESIS_GLOBO_SERIES	0.030303	0.0172414	0.592114	0.296057	0.682735	0.030303	0.0383598	0.81195	0.594025	0.952488
KEGG_B_CELL_RECEPTOR_SIGNALING_PATHWAY	0.0909091	0.0665025	0.594641	0.29732	0.682735	0.0909091	0.0661376	0.513376	0.256688	0.809745
KEGG_APOPTOSIS	0.121212	0.0689655	0.605834	0.302917	0.687104	0.121212	0.104497	0.879617	0.560192	0.943578
KEGG_GLYCOSAMINOGLYCAN_BIOSYNTHESIS_HEPARAN_SULFATE	0.0606061	0.044335	0.615714	0.307857	0.687825	0.0606061	0.0529101	0.821754	0.410877	0.892861
KEGG_AMINO_SUGAR_AND_NUCLEOTIDE_SUGAR_METABOLISM	0.121212	0.103448	0.621261	0.310631	0.687825	0.121212	0.117725	0.885669	0.442834	0.905134
KEGG_DRUG_METABOLISM_OTHER_ENZYMES	0.0909091	0.0714286	0.641076	0.320538	0.698938	0.0909091	0.133598	0.558654	0.720673	1
KEGG_DNA_REPLICATION	0.151515	0.0738916	0.653985	0.326993	0.698938	0.151515	0.132275	0.61222	0.69389	0.996734
KEGG_THYROID_CANCER	0.0606061	0.044335	0.668212	0.334106	0.698938	0.0606061	0.0436508	0.586052	0.293026	0.809745
KEGG_NOTCH_SIGNALING_PATHWAY	0.121212	0.0985222	0.677731	0.338866	0.698938	0.121212	0.0793651	0.373039	0.186519	0.708013
KEGG_ALLOGRAFT_REJECTION	0.030303	0.0197044	0.681947	0.340973	0.698938	0.030303	0.0449735	0.710197	0.644901	0.980416
KEGG_GRAFT_VERSUS_HOST_DISEASE	0.030303	0.0197044	0.681947	0.340973	0.698938	0.030303	0.0449735	0.710197	0.644901	0.980416
KEGG_GLUTATHIONE_METABOLISM	0.0909091	0.0738916	0.683908	0.341954	0.698938	0.0909091	0.0727513	0.631687	0.315843	0.809745
KEGG_CARDIAC_MUSCLE_CONTRACTION	0.121212	0.0763547	0.691593	0.345797	0.699111	0.121212	0.0992063	0.918749	0.459375	0.908976
KEGG_MELANOGENESIS	0.151515	0.135468	0.715135	0.357568	0.715135	0.151515	0.128307	0.620043	0.310022	0.809745
KEGG_PEROXISOME	0.121212	0.1133	0.730291	0.365145	0.715799	0.121212	0.216931	0.318997	0.840502	1
KEGG_RETINOL_METABOLISM	0.151515	0.0788177	0.731193	0.365596	0.715799	0.151515	0.134921	0.671392	0.664304	0.980639
KEGG_TRYPTOPHAN_METABOLISM	0.151515	0.133005	0.765504	0.382752	0.726539	0.151515	0.166667	0.971619	0.485809	0.934608
KEGG_TERPENOID_BACKBONE_BIOSYNTHESIS	0.030303	0.0221675	0.765601	0.3828	0.726539	0.030303	0.021164	0.678951	0.339476	0.834678
KEGG_PANTOTHENATE_AND_COA_BIOSYNTHESIS	0.030303	0.0221675	0.765601	0.3828	0.726539	0.030303	0.0727513	0.363212	0.818394	1
KEGG_SPHINGOLIPID_METABOLISM	0.0606061	0.0517241	0.827338	0.413669	0.760445	0.0606061	0.0661376	0.94325	0.528375	0.943578
KEGG_FC_EPSILON_RI_SIGNALING_PATHWAY	0.0606061	0.0541872	0.83023	0.415115	0.760445	0.0606061	0.0806878	0.746208	0.626896	0.980416
KEGG_MELANOMA	0.0606061	0.0566502	0.833123	0.416561	0.760445	0.0606061	0.0582011	0.90546	0.45273	0.908976
KEGG_OOCYTE_MEIOSIS	0.151515	0.140394	0.834037	0.417018	0.760445	0.151515	0.124339	0.540293	0.270146	0.809745
KEGG_BLADDER_CANCER	0.0909091	0.0812808	0.847631	0.423815	0.765336	0.0909091	0.0648148	0.533347	0.266673	0.809745
KEGG_GLIOMA	0.0909091	0.0837438	0.887996	0.443998	0.787308	0.0909091	0.0595238	0.355137	0.177568	0.708013
KEGG_ARRHYTHMOGENIC_RIGHT_VENTRICULAR_CARDIOMYOPATHY_ARVC	0.272727	0.26601	0.901862	0.450931	0.787308	0.272727	0.285714	0.958419	0.520791	0.943578
KEGG_REGULATION_OF_ACTIN_CYTOSKELETON	0.454545	0.472906	0.911433	0.455716	0.787308	0.454545	0.529101	0.677577	0.661211	0.980639
KEGG_RIBOFLAVIN_METABOLISM	0.030303	0.0270936	0.915513	0.457757	0.787308	0.030303	0.0251323	0.854458	0.427229	0.892861
KEGG_OTHER_GLYCAN_DEGRADATION	0.0606061	0.0591133	0.929196	0.464598	0.787308	0.0606061	0.0396825	0.551896	0.275948	0.809745
KEGG_LONG_TERM_POTENTIATION	0.0606061	0.0591133	0.929196	0.464598	0.787308	0.0606061	0.0701058	0.853502	0.573249	0.943578
KEGG_PORPHYRIN_AND_CHLOROPHYLL_METABOLISM	0.0909091	0.0640394	0.945757	0.472879	0.787308	0.0909091	0.0780423	0.863086	0.568457	0.943578
KEGG_PYRUVATE_METABOLISM	0.181818	0.162562	0.952269	0.476135	0.787308	0.181818	0.136243	0.634316	0.317158	0.809745
KEGG_PURINE_METABOLISM	0.484848	0.371921	0.968369	0.484184	0.787308	0.484848	0.396825	0.869505	0.565247	0.943578
KEGG_VASCULAR_SMOOTH_MUSCLE_CONTRACTION	0.212121	0.194581	0.968556	0.484278	0.787308	0.212121	0.214286	0.974807	0.487403	0.934608
KEGG_LIMONENE_AND_PINENE_DEGRADATION	0.0606061	0.0591133	0.973553	0.486777	0.787308	0.0606061	0.0436508	0.644313	0.322157	0.809745
KEGG_ETHER_LIPID_METABOLISM	0.0606061	0.0591133	0.973553	0.486777	0.787308	0.0606061	0.0939153	0.572481	0.71376	1
KEGG_PHOSPHATIDYLINOSITOL_SIGNALING_SYSTEM	0.242424	0.219212	0.988283	0.505859	0.811118	0.242424	0.170635	0.604207	0.302103	0.809745
KEGG_NITROGEN_METABOLISM	0.0606061	0.0640394	0.978119	0.51094	0.812264	0.0606061	0.0436508	0.644313	0.322157	0.809745
KEGG_SPLICEOSOME	0.0909091	0.0985222	0.951479	0.52426	0.817124	0.0909091	0.0978836	0.947647	0.526176	0.943578
KEGG_GNRH_SIGNALING_PATHWAY	0.151515	0.174877	0.948026	0.525987	0.817124	0.151515	0.179894	0.822863	0.588569	0.951946
KEGG_NON_SMALL_CELL_LUNG_CANCER	0.0606061	0.0640394	0.936861	0.53157	0.817124	0.0606061	0.0436508	0.586052	0.293026	0.809745
KEGG_GLYCINE_SERINE_AND_THREONINE_METABOLISM	0.0606061	0.0640394	0.936861	0.53157	0.817124	0.0606061	0.0648148	0.944719	0.52764	0.943578
KEGG_COMPLEMENT_AND_COAGULATION_CASCADES	0.121212	0.137931	0.920775	0.539613	0.822688	0.121212	0.198413	0.355269	0.822366	1
KEGG_WNT_SIGNALING_PATHWAY	0.181818	0.179803	0.895153	0.552423	0.835372	0.181818	0.201058	0.703321	0.64834	0.980416
KEGG_TASTE_TRANSDUCTION	0.0909091	0.103448	0.879981	0.56001	0.840015	0.0909091	0.0859788	0.841775	0.420888	0.892861
KEGG_VIRAL_MYOCARDITIS	0.0909091	0.103448	0.848829	0.575586	0.853828	0.0909091	0.109788	0.827573	0.586213	0.951946
KEGG_PRIMARY_IMMUNODEFICIENCY	0.030303	0.0369458	0.8432	0.5784	0.853828	0.030303	0.0621693	0.467189	0.766406	1
KEGG_HEDGEHOG_SIGNALING_PATHWAY	0.0909091	0.118227	0.802815	0.598593	0.870247	0.0909091	0.145503	0.477637	0.761182	1
KEGG_ALZHEIMERS_DISEASE	0.181818	0.221675	0.793309	0.603345	0.870247	0.181818	0.248677	0.554096	0.722952	1
KEGG_NOD_LIKE_RECEPTOR_SIGNALING_PATHWAY	0.030303	0.0394089	0.792884	0.603558	0.870247	0.030303	0.0727513	0.374307	0.812846	1
KEGG_STARCH_AND_SUCROSE_METABOLISM	0.212121	0.226601	0.759338	0.620331	0.887388	0.212121	0.210317	0.939571	0.530215	0.943578
KEGG_DORSO_VENTRAL_AXIS_FORMATION	0.030303	0.044335	0.744367	0.627817	0.887388	0.030303	0.0582011	0.498409	0.750795	1
KEGG_EPITHELIAL_CELL_SIGNALING_IN_HELICOBACTER_PYLORI_INFECTION	0.0909091	0.0812808	0.740482	0.629759	0.887388	0.0909091	0.121693	0.370181	0.81491	1
KEGG_PROTEASOME	0.030303	0.044335	0.70206	0.64897	0.89516	0.030303	0.0343915	0.898449	0.550776	0.943578
KEGG_N_GLYCAN_BIOSYNTHESIS	0.030303	0.044335	0.70206	0.64897	0.89516	0.030303	0.0780423	0.35073	0.824635	1
KEGG_SELENOAMINO_ACID_METABOLISM	0.030303	0.046798	0.700574	0.649713	0.89516	0.030303	0.0529101	0.602655	0.698673	0.996734
KEGG_AXON_GUIDANCE	0.212121	0.253695	0.680165	0.659918	0.901142	0.212121	0.345238	0.136112	0.931944	1
KEGG_HOMOLOGOUS_RECOMBINATION	0.0606061	0.0812808	0.672511	0.663745	0.901142	0.0606061	0.042328	0.554973	0.277486	0.809745
KEGG_ABC_TRANSPORTERS	0.242424	0.275862	0.659797	0.670101	0.90318	0.242424	0.395503	0.207652	0.896174	1
KEGG_GAP_JUNCTION	0.121212	0.165025	0.631529	0.684235	0.906506	0.121212	0.154762	0.735994	0.632003	0.980416
KEGG_PRION_DISEASES	0.030303	0.0541872	0.619954	0.690023	0.906506	0.030303	0.0740741	0.341613	0.829193	1
KEGG_LEUKOCYTE_TRANSENDOTHELIAL_MIGRATION	0.121212	0.167488	0.610035	0.694982	0.906506	0.121212	0.218254	0.259775	0.870112	1
KEGG_CELL_ADHESION_MOLECULES_CAMS	0.181818	0.23399	0.591167	0.704416	0.906506	0.181818	0.223545	0.732539	0.633731	0.980416
KEGG_BASAL_TRANSCRIPTION_FACTORS	0.030303	0.0517241	0.586673	0.706663	0.906506	0.030303	0.0661376	0.424948	0.787526	1
KEGG_OLFACTORY_TRANSDUCTION	0.545455	0.546798	0.581971	0.709015	0.906506	0.545455	0.751323	0.0931893	0.953405	1
KEGG_ONE_CARBON_POOL_BY_FOLATE	0.0606061	0.091133	0.578848	0.710576	0.906506	0.0606061	0.0767196	0.768532	0.615734	0.97886
KEGG_LONG_TERM_DEPRESSION	0.0606061	0.0935961	0.576884	0.711558	0.906506	0.0606061	0.12963	0.271283	0.864358	1
KEGG_RENIN_ANGIOTENSIN_SYSTEM	0.030303	0.0566502	0.551734	0.724133	0.908244	0.030303	0.0846561	0.300068	0.849966	1
KEGG_PROSTATE_CANCER	0.0909091	0.140394	0.544243	0.727878	0.908244	0.0909091	0.101852	0.924153	0.537923	0.943578
KEGG_TIGHT_JUNCTION	0.272727	0.359606	0.54012	0.72994	0.908244	0.272727	0.329365	0.619335	0.690333	0.996734
KEGG_HUNTINGTONS_DISEASE	0.181818	0.258621	0.535091	0.732455	0.908244	0.181818	0.313492	0.241514	0.879243	1
KEGG_LYSINE_DEGRADATION	0.0909091	0.137931	0.50439	0.747805	0.921138	0.0909091	0.133598	0.595998	0.702001	0.996734
KEGG_AMINOACYL_TRNA_BIOSYNTHESIS	0.0909091	0.150246	0.492933	0.753533	0.922087	0.0909091	0.177249	0.282813	0.858593	1
KEGG_PARKINSONS_DISEASE	0.0909091	0.147783	0.477622	0.761189	0.925367	0.0909091	0.149471	0.484688	0.757656	1
KEGG_BUTANOATE_METABOLISM	0.151515	0.162562	0.39105	0.804475	0.956983	0.151515	0.164021	0.428854	0.785573	1
KEGG_SYSTEMIC_LUPUS_ERYTHEMATOSUS	0.030303	0.0714286	0.388591	0.805705	0.956983	0.030303	0.117725	0.146302	0.926849	1
KEGG_BASAL_CELL_CARCINOMA	0.0606061	0.110837	0.387279	0.80636	0.956983	0.0606061	0.113757	0.389701	0.80515	1
KEGG_VIBRIO_CHOLERAE_INFECTION	0.0606061	0.115764	0.384449	0.807776	0.956983	0.0606061	0.152116	0.211345	0.894327	1
KEGG_HEMATOPOIETIC_CELL_LINEAGE	0.030303	0.0738916	0.36675	0.816625	0.961343	0.030303	0.111111	0.16106	0.91947	1
KEGG_INOSITOL_PHOSPHATE_METABOLISM	0.121212	0.167488	0.349865	0.825067	0.965173	0.121212	0.125661	0.647927	0.676037	0.990101
KEGG_TGF_BETA_SIGNALING_PATHWAY	0.030303	0.08867	0.274371	0.862814	1	0.030303	0.103175	0.194159	0.902921	1
KEGG_HISTIDINE_METABOLISM	0.030303	0.0935961	0.219061	0.89047	1	0.030303	0.12037	0.125537	0.937232	1
KEGG_UBIQUITIN_MEDIATED_PROTEOLYSIS	0.121212	0.211823	0.167954	0.916023	1	0.121212	0.185185	0.272334	0.863833	1
KEGG_ARGININE_AND_PROLINE_METABOLISM	0.030303	0.115764	0.163224	0.918388	1	0.030303	0.117725	0.141968	0.929016	1
KEGG_OXIDATIVE_PHOSPHORYLATION	0.0606061	0.17734	0.136483	0.931759	1	0.0606061	0.193122	0.0934253	0.953287	1
KEGG_ALPHA_LINOLENIC_ACID_METABOLISM	0	0.0123153	0	1	1	0	0.0489418	0	1	1
KEGG_AMYOTROPHIC_LATERAL_SCLEROSIS_ALS	0	0.0394089	0	1	1	0	0.0687831	0	1	1
KEGG_ASCORBATE_AND_ALDARATE_METABOLISM	0	0.0615764	0	1	1	0	0.0568783	0	1	1
KEGG_CIRCADIAN_RHYTHM_MAMMAL	0	0.0172414	0	1	1	0	0.0132275	0	1	1
KEGG_CITRATE_CYCLE_TCA_CYCLE	0	0.091133	0	1	1	0	0.107143	0	1	1
KEGG_FOLATE_BIOSYNTHESIS	0	0.0246305	0	1	1	0	0.0291005	0	1	1
KEGG_GLYCOSAMINOGLYCAN_BIOSYNTHESIS_KERATAN_SULFATE	0	0.00738916	0	1	1	0	0.0251323	0	1	1
KEGG_GLYCOSAMINOGLYCAN_DEGRADATION	0	0.0221675	0	1	1	0	0.0383598	0	1	1
KEGG_GLYCOSPHINGOLIPID_BIOSYNTHESIS_GANGLIO_SERIES	0	0.00246305	0	1	1	0	0.0171958	0	1	1
KEGG_GLYCOSPHINGOLIPID_BIOSYNTHESIS_LACTO_AND_NEOLACTO_SERIES	0	0.0246305	0	1	1	0	0.037037	0	1	1
KEGG_GLYCOSYLPHOSPHATIDYLINOSITOL_GPI_ANCHOR_BIOSYNTHESIS	0	0.0344828	0	1	1	0	0.0568783	0	1	1
KEGG_GLYOXYLATE_AND_DICARBOXYLATE_METABOLISM	0	0.044335	0	1	1	0	0.0542328	0	1	1
KEGG_NICOTINATE_AND_NICOTINAMIDE_METABOLISM	0	0.044335	0	1	1	0	0.0780423	0	1	1
KEGG_NON_HOMOLOGOUS_END_JOINING	0	0.0123153	0	1	1	0	0.0224868	0	1	1
KEGG_PENTOSE_AND_GLUCURONATE_INTERCONVERSIONS	0	0.044335	0	1	1	0	0.047619	0	1	1
KEGG_PRIMARY_BILE_ACID_BIOSYNTHESIS	0	0.0197044	0	1	1	0	0.0304233	0	1	1
KEGG_PROTEIN_EXPORT	0	0.0270936	0	1	1	0	0.0132275	0	1	1
KEGG_RIBOSOME	0	0.0221675	0	1	1	0	0.0198413	0	1	1
KEGG_STEROID_BIOSYNTHESIS	0	0.0394089	0	1	1	0	0.0304233	0	1	1
KEGG_SULFUR_METABOLISM	0	0.0197044	0	1	1	0	0.0304233	0	1	1
KEGG_VALINE_LEUCINE_AND_ISOLEUCINE_BIOSYNTHESIS	0	0.0640394	0	1	1	0	0.0687831	0	1	1
KEGG_VASOPRESSIN_REGULATED_WATER_REABSORPTION	0	0.0665025	0	1	1	0	0.0555556	0	1	1
