# Supplementary material for: Patients with genetically heterogeneous synchronous colorectal cancer carry rare damaging germline mutations in immune-related genes
Source: Nat Commun. 2016 Jul 5;7:12072. doi: 10.1038/ncomms12072 (PMC4935966; doi:10.1038/ncomms12072)
Supplement: Supplementary Data 7 — List of disease-associated gene sets. [file ncomms12072-s8.xlsx]

## Sheet: Supplementary Data 7
Supplementary Data 7. List of disease-associated gene sets.
Legend: For each disease, the associated gene set is reported. Associations were derived from the GWAS catalogue (http://www.genome.gov/gwastudies/)
Gene Symbol	Disease
ADD2	Acne (severe)
ADORA2A	Acne (severe)
ADORA2A-AS1	Acne (severe)
ALG12	Acne (severe)
AP5B1	Acne (severe)
ASCL4	Acne (severe)
ASPRV1	Acne (severe)
ATP6V1B1	Acne (severe)
BANF1	Acne (severe)
BCL11A	Acne (severe)
BCRP3	Acne (severe)
BRD1	Acne (severe)
BTBD11	Acne (severe)
C2orf42	Acne (severe)
C5orf58	Acne (severe)
C6orf89	Acne (severe)
C11orf68	Acne (severe)
C22orf34	Acne (severe)
CABIN1	Acne (severe)
CATSPER1	Acne (severe)
CCDC85B	Acne (severe)
CCDC167	Acne (severe)
CD207	Acne (severe)
CDC42EP2	Acne (severe)
CDCP1	Acne (severe)
CFL1	Acne (severe)
CLEC3B	Acne (severe)
CLEC4F	Acne (severe)
CMKLR1	Acne (severe)
CMTR1	Acne (severe)
CORO1C	Acne (severe)
CPNE5	Acne (severe)
CRELD2	Acne (severe)
CST6	Acne (severe)
CSTB	Acne (severe)
CTSW	Acne (severe)
DDB2	Acne (severe)
DENND6B	Acne (severe)
DOCK2	Acne (severe)
DPF2	Acne (severe)
DRAP1	Acne (severe)
EFEMP2	Acne (severe)
EHBP1L1	Acne (severe)
EIF1AD	Acne (severe)
ERI1	Acne (severe)
EXOSC7	Acne (severe)
FAM89B	Acne (severe)
FAM136A	Acne (severe)
FAM196B	Acne (severe)
FGD2	Acne (severe)
FIBP	Acne (severe)
FICD	Acne (severe)
FIGLA	Acne (severe)
FOSL1	Acne (severe)
FOXI1	Acne (severe)
FRMD8	Acne (severe)
FST	Acne (severe)
GAL3ST3	Acne (severe)
GGT1	Acne (severe)
GGT5	Acne (severe)
GSTT1	Acne (severe)
GSTTP2	Acne (severe)
GUCD1	Acne (severe)
HDAC10	Acne (severe)
IL17REL	Acne (severe)
ISCU	Acne (severe)
ITGA1	Acne (severe)
ITGA2	Acne (severe)
KAT5	Acne (severe)
KCNIP1	Acne (severe)
KCNK7	Acne (severe)
KCNMB1	Acne (severe)
KIF15	Acne (severe)
LARS2	Acne (severe)
LARS2-AS1	Acne (severe)
LCP2	Acne (severe)
LIMD1	Acne (severe)
LIMD1-AS1	Acne (severe)
LINC00691	Acne (severe)
LONP1	Acne (severe)
LTBP3	Acne (severe)
LZTFL1	Acne (severe)
MALAT1	Acne (severe)
MAP3K11	Acne (severe)
MAPK11	Acne (severe)
MAPK12	Acne (severe)
MDGA1	Acne (severe)
MFHAS1	Acne (severe)
MIR378E	Acne (severe)
MIR548AR	Acne (severe)
MIR564	Acne (severe)
MIR597	Acne (severe)
MIR4432	Acne (severe)
MIR4462	Acne (severe)
MIR4489	Acne (severe)
MIR4660	Acne (severe)
MIR4690	Acne (severe)
MLC1	Acne (severe)
MOCS2	Acne (severe)
MOV10L1	Acne (severe)
MTCH1	Acne (severe)
MUS81	Acne (severe)
NDUFS4	Acne (severe)
NEAT1	Acne (severe)
NKIRAS1	Acne (severe)
NR1D2	Acne (severe)
OVOL1	Acne (severe)
PACS1	Acne (severe)
PANX2	Acne (severe)
PAPOLG	Acne (severe)
PCBP1	Acne (severe)
PCBP1-AS1	Acne (severe)
PCNXL3	Acne (severe)
PCYOX1	Acne (severe)
PELO	Acne (severe)
PI16	Acne (severe)
PIM1	Acne (severe)
PIM3	Acne (severe)
PIWIL3	Acne (severe)
PLXNB2	Acne (severe)
POLA2	Acne (severe)
POM121L9P	Acne (severe)
POM121L10P	Acne (severe)
PPIL1	Acne (severe)
PPP1R3B	Acne (severe)
PPP6R2	Acne (severe)
PRDM4	Acne (severe)
PWP1	Acne (severe)
RELA	Acne (severe)
RNASEH2C	Acne (severe)
RNF8	Acne (severe)
RNU6-50P	Acne (severe)
RPL15	Acne (severe)
RRP15	Acne (severe)
SACM1L	Acne (severe)
SART1	Acne (severe)
SART3	Acne (severe)
SCYL1	Acne (severe)
SELL	Acne (severe)
SELPLG	Acne (severe)
SF3B2	Acne (severe)
SGOL1	Acne (severe)
SGSM1	Acne (severe)
SIPA1	Acne (severe)
SLC6A20	Acne (severe)
SLC22A20	Acne (severe)
SLC25A45	Acne (severe)
SNRPD3	Acne (severe)
SNRPG	Acne (severe)
SNX32	Acne (severe)
SPECC1L	Acne (severe)
SSSCA1	Acne (severe)
SSSCA1-AS1	Acne (severe)
SUSD2	Acne (severe)
TBC1D22B	Acne (severe)
TGFA	Acne (severe)
TGFB2	Acne (severe)
TGM4	Acne (severe)
THRB	Acne (severe)
TIA1	Acne (severe)
TIGD3	Acne (severe)
TMEM42	Acne (severe)
TMEM119	Acne (severe)
TMEM158	Acne (severe)
TMEM211	Acne (severe)
TMEM217	Acne (severe)
TNKS	Acne (severe)
TOP1P2	Acne (severe)
TRABD	Acne (severe)
TSGA10IP	Acne (severe)
TUBGCP6	Acne (severe)
UBE2E1	Acne (severe)
UBE2E2	Acne (severe)
UPB1	Acne (severe)
VAX2	Acne (severe)
WSCD2	Acne (severe)
ZBED4	Acne (severe)
ZDHHC3	Acne (severe)
ZFAND3	Acne (severe)
ABO	Activated partial thromboplastin time
ADAMTS13	Activated partial thromboplastin time
ADIPOQ	Activated partial thromboplastin time
AGBL1	Activated partial thromboplastin time
AHSG	Activated partial thromboplastin time
C6orf10	Activated partial thromboplastin time
CACFD1	Activated partial thromboplastin time
DBN1	Activated partial thromboplastin time
F5	Activated partial thromboplastin time
F11	Activated partial thromboplastin time
F12	Activated partial thromboplastin time
FETUB	Activated partial thromboplastin time
FGFR4	Activated partial thromboplastin time
GRK6	Activated partial thromboplastin time
HRG	Activated partial thromboplastin time
KNG1	Activated partial thromboplastin time
LMAN2	Activated partial thromboplastin time
MXD3	Activated partial thromboplastin time
NSD1	Activated partial thromboplastin time
PRELID1	Activated partial thromboplastin time
PRR7	Activated partial thromboplastin time
RFC4	Activated partial thromboplastin time
RGS14	Activated partial thromboplastin time
SELP	Activated partial thromboplastin time
SLC34A1	Activated partial thromboplastin time
SURF2	Activated partial thromboplastin time
SURF4	Activated partial thromboplastin time
UIMC1	Activated partial thromboplastin time
ZNF160	Activated partial thromboplastin time
ARID5B	Acute lymphoblastic leukemia (childhood)
C12orf5	Acute lymphoblastic leukemia (childhood)
CEBPE	Acute lymphoblastic leukemia (childhood)
DDC	Acute lymphoblastic leukemia (childhood)
GPATCH2L	Acute lymphoblastic leukemia (childhood)
GRB10	Acute lymphoblastic leukemia (childhood)
IKZF1	Acute lymphoblastic leukemia (childhood)
INTS10	Acute lymphoblastic leukemia (childhood)
KCNE4	Acute lymphoblastic leukemia (childhood)
KCNMB2	Acute lymphoblastic leukemia (childhood)
KCNMB3	Acute lymphoblastic leukemia (childhood)
KRT85	Acute lymphoblastic leukemia (childhood)
MAGI2	Acute lymphoblastic leukemia (childhood)
MYRIP	Acute lymphoblastic leukemia (childhood)
NPFFR1	Acute lymphoblastic leukemia (childhood)
OR2C3	Acute lymphoblastic leukemia (childhood)
OR8U8	Acute lymphoblastic leukemia (childhood)
PARD3	Acute lymphoblastic leukemia (childhood)
PDE4B	Acute lymphoblastic leukemia (childhood)
PTPRJ	Acute lymphoblastic leukemia (childhood)
PYGL	Acute lymphoblastic leukemia (childhood)
RIT2	Acute lymphoblastic leukemia (childhood)
RNF141	Acute lymphoblastic leukemia (childhood)
RYR2	Acute lymphoblastic leukemia (childhood)
SLCO3A1	Acute lymphoblastic leukemia (childhood)
TBXAS1	Acute lymphoblastic leukemia (childhood)
TP63	Acute lymphoblastic leukemia (childhood)
ZNF230	Acute lymphoblastic leukemia (childhood)
ADIPOQ	Adiponectin levels
ARL15	Adiponectin levels
ATP6V0A2	Adiponectin levels
CDH13	Adiponectin levels
CMIP	Adiponectin levels
DNAH10	Adiponectin levels
FER	Adiponectin levels
FGFR2	Adiponectin levels
GNL3	Adiponectin levels
HCAR2	Adiponectin levels
HIVEP2	Adiponectin levels
IRS1	Adiponectin levels
KCNK9	Adiponectin levels
KNG1	Adiponectin levels
LALBA	Adiponectin levels
LYPLAL1	Adiponectin levels
OR8S1	Adiponectin levels
PAPD4	Adiponectin levels
PDE3A	Adiponectin levels
PEPD	Adiponectin levels
PHIP	Adiponectin levels
TRIB1	Adiponectin levels
TSC22D2	Adiponectin levels
VEGFA	Adiponectin levels
WDR11	Adiponectin levels
ZNF664	Adiponectin levels
ACVR1B	Age-related hearing impairment
CCBE1	Age-related hearing impairment
CNTNAP2	Age-related hearing impairment
DAOA	Age-related hearing impairment
DEPDC5	Age-related hearing impairment
EIF4ENIF1	Age-related hearing impairment
GRASP	Age-related hearing impairment
HCG9	Age-related hearing impairment
NCALD	Age-related hearing impairment
PISD	Age-related hearing impairment
PLXNA4	Age-related hearing impairment
PRR14L	Age-related hearing impairment
SFI1	Age-related hearing impairment
SV2B	Age-related hearing impairment
WBSCR17	Age-related hearing impairment
ZNF536	Age-related hearing impairment
ADAMTS9	Age-related macular degeneration
APOE	Age-related macular degeneration
ARMS2	Age-related macular degeneration
ASPM	Age-related macular degeneration
ATF6B	Age-related macular degeneration
B3GALTL	Age-related macular degeneration
BTBD16	Age-related macular degeneration
C2	Age-related macular degeneration
C3	Age-related macular degeneration
CD34	Age-related macular degeneration
CD46	Age-related macular degeneration
CETP	Age-related macular degeneration
CFB	Age-related macular degeneration
CFH	Age-related macular degeneration
CFHR2	Age-related macular degeneration
CFHR3	Age-related macular degeneration
CFHR4	Age-related macular degeneration
CFHR5	Age-related macular degeneration
CFI	Age-related macular degeneration
COL8A1	Age-related macular degeneration
COL10A1	Age-related macular degeneration
DAPK3	Age-related macular degeneration
DDR1	Age-related macular degeneration
F13B	Age-related macular degeneration
FAM84B	Age-related macular degeneration
FILIP1L	Age-related macular degeneration
FRK	Age-related macular degeneration
GLI2	Age-related macular degeneration
GLI3	Age-related macular degeneration
HTRA1	Age-related macular degeneration
IER3	Age-related macular degeneration
IGFBP7	Age-related macular degeneration
INHBB	Age-related macular degeneration
KCNT2	Age-related macular degeneration
LIPC	Age-related macular degeneration
MBL2	Age-related macular degeneration
NELFE	Age-related macular degeneration
NMRK2	Age-related macular degeneration
NOA1	Age-related macular degeneration
NOTCH4	Age-related macular degeneration
PCF11	Age-related macular degeneration
PLEKHA1	Age-related macular degeneration
POLR2B	Age-related macular degeneration
POSTN	Age-related macular degeneration
PVRL2	Age-related macular degeneration
RAB30	Age-related macular degeneration
RAD51B	Age-related macular degeneration
REST	Age-related macular degeneration
RREB1	Age-related macular degeneration
SKIV2L	Age-related macular degeneration
SLC16A8	Age-related macular degeneration
STK19	Age-related macular degeneration
SYN3	Age-related macular degeneration
TGFBR1	Age-related macular degeneration
TIMP3	Age-related macular degeneration
TNFRSF10A	Age-related macular degeneration
TNXB	Age-related macular degeneration
TOMM40	Age-related macular degeneration
TRPC4	Age-related macular degeneration
TYR	Age-related macular degeneration
VEGFA	Age-related macular degeneration
ZBTB41	Age-related macular degeneration
ARMS2	Age-related macular degeneration (extreme sampling)
BTBD16	Age-related macular degeneration (extreme sampling)
CFB	Age-related macular degeneration (extreme sampling)
CFH	Age-related macular degeneration (extreme sampling)
CFHR4	Age-related macular degeneration (extreme sampling)
CFHR5	Age-related macular degeneration (extreme sampling)
HTRA1	Age-related macular degeneration (extreme sampling)
KCNT2	Age-related macular degeneration (extreme sampling)
NELFE	Age-related macular degeneration (extreme sampling)
PLEKHA1	Age-related macular degeneration (extreme sampling)
COL4A1	Age-related nuclear cataracts
CPLX2	Age-related nuclear cataracts
CRYAA	Age-related nuclear cataracts
FOCAD	Age-related nuclear cataracts
HIP1	Age-related nuclear cataracts
KCNAB1	Age-related nuclear cataracts
MMAB	Age-related nuclear cataracts
PDE10A	Age-related nuclear cataracts
PTPRT	Age-related nuclear cataracts
SLC4A4	Age-related nuclear cataracts
BET1	Aging
COL1A2	Aging
ELOVL4	Aging
FOXQ1	Aging
HUS1B	Aging
LRP1B	Aging
MAP3K4	Aging
MAT2B	Aging
NLRP9P	Aging
PARK2	Aging
PLG	Aging
RAB4A	Aging
RHOU	Aging
SH3BGRL2	Aging
CCRL2	AIDS progression
CYCSP5	AIDS progression
DDX39B	AIDS progression
DGKI	AIDS progression
H2AFY	AIDS progression
HCP5	AIDS progression
HLA-C	AIDS progression
LTB	AIDS progression
LTF	AIDS progression
MCCD1	AIDS progression
MICB	AIDS progression
NBPF14	AIDS progression
PARD3B	AIDS progression
RNF39	AIDS progression
RPH3AL	AIDS progression
TNF	AIDS progression
ZNRD1	AIDS progression
ACKR3	Airflow obstruction
ADGRG6	Airflow obstruction
CALN1	Airflow obstruction
CHRNA5	Airflow obstruction
CREB5	Airflow obstruction
CYYR1	Airflow obstruction
DCDC2	Airflow obstruction
EMX2	Airflow obstruction
HTR4	Airflow obstruction
HYKK	Airflow obstruction
IDE	Airflow obstruction
ITPR1	Airflow obstruction
LEF1	Airflow obstruction
MAP3K13	Airflow obstruction
PCDH8	Airflow obstruction
PPAP2B	Airflow obstruction
PTPRD	Airflow obstruction
RARB	Airflow obstruction
SEMA7A	Airflow obstruction
SEPT9	Airflow obstruction
SERPINB8	Airflow obstruction
SEZ6L	Airflow obstruction
SPATA13	Airflow obstruction
SRP72	Airflow obstruction
ST8SIA2	Airflow obstruction
TBCK	Airflow obstruction
TBX5	Airflow obstruction
THSD4	Airflow obstruction
HIVEP1	Alcohol and nictotine co-dependence
HTR1A	Alcohol and nictotine co-dependence
IPO11	Alcohol and nictotine co-dependence
KCND2	Alcohol and nictotine co-dependence
NR2C2	Alcohol and nictotine co-dependence
PKNOX2	Alcohol and nictotine co-dependence
PLEKHG1	Alcohol and nictotine co-dependence
RBSN	Alcohol and nictotine co-dependence
RGPD2	Alcohol and nictotine co-dependence
SH3BP5	Alcohol and nictotine co-dependence
SIX3	Alcohol and nictotine co-dependence
XK	Alcohol and nictotine co-dependence
ADH1B	Alcohol consumption
ALDH2	Alcohol consumption
AUTS2	Alcohol consumption
CCDC63	Alcohol consumption
ESRRG	Alcohol consumption
EXOC5	Alcohol consumption
HECTD4	Alcohol consumption
LMO1	Alcohol consumption
MYL2	Alcohol consumption
OAS3	Alcohol consumption
PLCL1	Alcohol consumption
SLC26A4	Alcohol consumption
TLR1	Alcohol consumption
ADH1A	Alcohol dependence
ADH1B	Alcohol dependence
ADH1C	Alcohol dependence
ADH4	Alcohol dependence
ADH5	Alcohol dependence
ADH6	Alcohol dependence
ADH7	Alcohol dependence
ALDH2	Alcohol dependence
CAST	Alcohol dependence
CD3EAP	Alcohol dependence
ERAP1	Alcohol dependence
ESR1	Alcohol dependence
FABP3	Alcohol dependence
GPD1L	Alcohol dependence
KIAA0040	Alcohol dependence
NEIL2	Alcohol dependence
NKAIN1	Alcohol dependence
NXPH2	Alcohol dependence
OPCML	Alcohol dependence
PECR	Alcohol dependence
PKNOX2	Alcohol dependence
PPP2R2B	Alcohol dependence
SERINC2	Alcohol dependence
SH3BP5	Alcohol dependence
SNRNP40	Alcohol dependence
SYT17	Alcohol dependence
TAMM41	Alcohol dependence
USP12	Alcohol dependence
USP12P1	Alcohol dependence
ZCCHC17	Alcohol dependence
ZNF124	Alcohol dependence
C11orf30	Allergic rhinitis
CLEC16A	Allergic rhinitis
CROCC	Allergic rhinitis
DHRS7	Allergic rhinitis
ENTPD6	Allergic rhinitis
GLI3	Allergic rhinitis
LRRC32	Allergic rhinitis
PPM1A	Allergic rhinitis
SEMA6A	Allergic rhinitis
TMEM232	Allergic rhinitis
TSLP	Allergic rhinitis
ADAD1	Allergic sensitization
ANAPC1	Allergic sensitization
BCL6	Allergic sensitization
C11orf30	Allergic sensitization
CAMK4	Allergic sensitization
COL21A1	Allergic sensitization
FAM114A1	Allergic sensitization
HLA-B	Allergic sensitization
HLA-C	Allergic sensitization
HLA-DQA1	Allergic sensitization
HLA-DQB1	Allergic sensitization
IL1RL1	Allergic sensitization
IL2	Allergic sensitization
IL18R1	Allergic sensitization
IL18RAP	Allergic sensitization
IL21	Allergic sensitization
KIAA1109	Allergic sensitization
LPP	Allergic sensitization
LRRC32	Allergic sensitization
MICA	Allergic sensitization
MICB	Allergic sensitization
MIR574	Allergic sensitization
MYC	Allergic sensitization
PVT1	Allergic sensitization
SLC25A46	Allergic sensitization
STAT6	Allergic sensitization
TLR1	Allergic sensitization
TLR6	Allergic sensitization
TLR10	Allergic sensitization
TSLP	Allergic sensitization
WDR36	Allergic sensitization
CTLA4	Alopecia areata
HLA-DQA2	Alopecia areata
ICOS	Alopecia areata
IKZF4	Alopecia areata
IL2	Alopecia areata
IL2RA	Alopecia areata
IL21	Alopecia areata
PRDX5	Alopecia areata
STX17	Alopecia areata
ULBP3	Alopecia areata
ABCA7	Alzheimer s disease
APOC1	Alzheimer s disease
APOE	Alzheimer s disease
BCAM	Alzheimer s disease
BCAT2	Alzheimer s disease
BCL3	Alzheimer s disease
BIN1	Alzheimer s disease
BMPER	Alzheimer s disease
C5orf64	Alzheimer s disease
CD33	Alzheimer s disease
CLU	Alzheimer s disease
CNTNAP2	Alzheimer s disease
CR1	Alzheimer s disease
DIP2C	Alzheimer s disease
DISC1	Alzheimer s disease
EXOC3L2	Alzheimer s disease
FANCD2	Alzheimer s disease
FANCD2OS	Alzheimer s disease
FRMD4A	Alzheimer s disease
MMP3	Alzheimer s disease
MMP12	Alzheimer s disease
MPP7	Alzheimer s disease
MS4A3	Alzheimer s disease
MS4A4E	Alzheimer s disease
MS4A6A	Alzheimer s disease
MSRA	Alzheimer s disease
PAX2	Alzheimer s disease
PCDH11X	Alzheimer s disease
PCED1B	Alzheimer s disease
PICALM	Alzheimer s disease
POLN	Alzheimer s disease
PPP1R3B	Alzheimer s disease
PVR	Alzheimer s disease
PVRL2	Alzheimer s disease
RELN	Alzheimer s disease
RFC3	Alzheimer s disease
RIMBP2	Alzheimer s disease
SASH1	Alzheimer s disease
SLC2A9	Alzheimer s disease
SLC4A1AP	Alzheimer s disease
SLC8A1-AS1	Alzheimer s disease
STK11	Alzheimer s disease
STK24	Alzheimer s disease
TOMM40	Alzheimer s disease
TREM2	Alzheimer s disease
TTLL7	Alzheimer s disease
VSNL1	Alzheimer s disease
ZNF224	Alzheimer s disease
ZNF320	Alzheimer s disease
ADAMTS9	Alzheimer s disease (age of onset)
ALPK3	Alzheimer s disease (age of onset)
APOC1	Alzheimer s disease (age of onset)
APOE	Alzheimer s disease (age of onset)
DCHS2	Alzheimer s disease (age of onset)
HRK	Alzheimer s disease (age of onset)
KCNV2	Alzheimer s disease (age of onset)
LEMD2	Alzheimer s disease (age of onset)
MIR1275	Alzheimer s disease (age of onset)
MLN	Alzheimer s disease (age of onset)
MRLN	Alzheimer s disease (age of onset)
PVRL2	Alzheimer s disease (age of onset)
RNFT2	Alzheimer s disease (age of onset)
SLC28A1	Alzheimer s disease (age of onset)
TOMM40	Alzheimer s disease (age of onset)
VLDLR	Alzheimer s disease (age of onset)
ZNF592	Alzheimer s disease (age of onset)
AFF1	Alzheimer s disease (cognitive decline)
ANKRD55	Alzheimer s disease (cognitive decline)
ANO4	Alzheimer s disease (cognitive decline)
ARHGAP20	Alzheimer s disease (cognitive decline)
BCAS3	Alzheimer s disease (cognitive decline)
BZW2	Alzheimer s disease (cognitive decline)
CACNA1G	Alzheimer s disease (cognitive decline)
CAMK4	Alzheimer s disease (cognitive decline)
CLMN	Alzheimer s disease (cognitive decline)
CRADD	Alzheimer s disease (cognitive decline)
CSMD1	Alzheimer s disease (cognitive decline)
CTNNA2	Alzheimer s disease (cognitive decline)
CYCS	Alzheimer s disease (cognitive decline)
DMXL1	Alzheimer s disease (cognitive decline)
ELMO1	Alzheimer s disease (cognitive decline)
EXOC4	Alzheimer s disease (cognitive decline)
FMN2	Alzheimer s disease (cognitive decline)
GABRG3	Alzheimer s disease (cognitive decline)
GPC6	Alzheimer s disease (cognitive decline)
HECW1	Alzheimer s disease (cognitive decline)
LIMS2	Alzheimer s disease (cognitive decline)
LINC01184	Alzheimer s disease (cognitive decline)
LIPC	Alzheimer s disease (cognitive decline)
MAN2A1	Alzheimer s disease (cognitive decline)
MEGF10	Alzheimer s disease (cognitive decline)
MOBP	Alzheimer s disease (cognitive decline)
MRPL10	Alzheimer s disease (cognitive decline)
MYO16	Alzheimer s disease (cognitive decline)
NCS1	Alzheimer s disease (cognitive decline)
NKAIN2	Alzheimer s disease (cognitive decline)
OSBPL7	Alzheimer s disease (cognitive decline)
PARVB	Alzheimer s disease (cognitive decline)
PDE7B	Alzheimer s disease (cognitive decline)
PGAM5P1	Alzheimer s disease (cognitive decline)
PLEKHG1	Alzheimer s disease (cognitive decline)
PPAPDC1A	Alzheimer s disease (cognitive decline)
PRRC2C	Alzheimer s disease (cognitive decline)
PSMA1	Alzheimer s disease (cognitive decline)
RRAS2	Alzheimer s disease (cognitive decline)
SAP30L	Alzheimer s disease (cognitive decline)
SLC4A8	Alzheimer s disease (cognitive decline)
SP6	Alzheimer s disease (cognitive decline)
SPON1	Alzheimer s disease (cognitive decline)
ST18	Alzheimer s disease (cognitive decline)
STK32B	Alzheimer s disease (cognitive decline)
TGM6	Alzheimer s disease (cognitive decline)
TSPAN13	Alzheimer s disease (cognitive decline)
VAT1L	Alzheimer s disease (cognitive decline)
ABCA7	Alzheimer s disease (late onset)
ACE	Alzheimer s disease (late onset)
ADAMTS20	Alzheimer s disease (late onset)
AP2A2	Alzheimer s disease (late onset)
APOE	Alzheimer s disease (late onset)
ATXN7L1	Alzheimer s disease (late onset)
BCL3	Alzheimer s disease (late onset)
BIN1	Alzheimer s disease (late onset)
CASS4	Alzheimer s disease (late onset)
CD2AP	Alzheimer s disease (late onset)
CD33	Alzheimer s disease (late onset)
CDON	Alzheimer s disease (late onset)
CEACAM16	Alzheimer s disease (late onset)
CELF1	Alzheimer s disease (late onset)
CLU	Alzheimer s disease (late onset)
CR1	Alzheimer s disease (late onset)
ECHDC3	Alzheimer s disease (late onset)
EPHA1	Alzheimer s disease (late onset)
FERMT2	Alzheimer s disease (late onset)
GAB2	Alzheimer s disease (late onset)
GRIN3B	Alzheimer s disease (late onset)
HLA-DRB1	Alzheimer s disease (late onset)
HLA-DRB5	Alzheimer s disease (late onset)
HMHA1	Alzheimer s disease (late onset)
HS3ST1	Alzheimer s disease (late onset)
IGH	Alzheimer s disease (late onset)
INPP5D	Alzheimer s disease (late onset)
LUZP2	Alzheimer s disease (late onset)
MEF2C	Alzheimer s disease (late onset)
MPZL1	Alzheimer s disease (late onset)
MS4A4A	Alzheimer s disease (late onset)
MS4A6A	Alzheimer s disease (late onset)
MTHFD1L	Alzheimer s disease (late onset)
NDUFAF6	Alzheimer s disease (late onset)
NME8	Alzheimer s disease (late onset)
PCNX	Alzheimer s disease (late onset)
PICALM	Alzheimer s disease (late onset)
PPP1R37	Alzheimer s disease (late onset)
PTK2B	Alzheimer s disease (late onset)
PVRL2	Alzheimer s disease (late onset)
RIN3	Alzheimer s disease (late onset)
SCIMP	Alzheimer s disease (late onset)
SLC24A4	Alzheimer s disease (late onset)
SORL1	Alzheimer s disease (late onset)
SPPL2A	Alzheimer s disease (late onset)
SQSTM1	Alzheimer s disease (late onset)
TOMM40	Alzheimer s disease (late onset)
TREML2	Alzheimer s disease (late onset)
TRIP4	Alzheimer s disease (late onset)
ZCWPW1	Alzheimer s disease (late onset)
APOC1	Alzheimer s disease biomarkers
APOE	Alzheimer s disease biomarkers
ARID1B	Alzheimer s disease biomarkers
BCHE	Alzheimer s disease biomarkers
C12orf75	Alzheimer s disease biomarkers
CCDC50	Alzheimer s disease biomarkers
CCDC134	Alzheimer s disease biomarkers
EDIL3	Alzheimer s disease biomarkers
EFNA5	Alzheimer s disease biomarkers
EPC2	Alzheimer s disease biomarkers
GLIS3	Alzheimer s disease biomarkers
GMNC	Alzheimer s disease biomarkers
ITGA1	Alzheimer s disease biomarkers
ITGA6	Alzheimer s disease biomarkers
NCR2	Alzheimer s disease biomarkers
NFIB	Alzheimer s disease biomarkers
NUAK1	Alzheimer s disease biomarkers
PIK3R1	Alzheimer s disease biomarkers
PVRL2	Alzheimer s disease biomarkers
SNAR-I	Alzheimer s disease biomarkers
TOMM40	Alzheimer s disease biomarkers
UTS2B	Alzheimer s disease biomarkers
ATXN1	Amyotrophic lateral sclerosis
B4GALT6	Amyotrophic lateral sclerosis
C9orf72	Amyotrophic lateral sclerosis
CABIN1	Amyotrophic lateral sclerosis
CAMK1G	Amyotrophic lateral sclerosis
CENPV	Amyotrophic lateral sclerosis
CNTN4	Amyotrophic lateral sclerosis
CPNE4	Amyotrophic lateral sclerosis
CSNK1G3	Amyotrophic lateral sclerosis
DISC1	Amyotrophic lateral sclerosis
DPP6	Amyotrophic lateral sclerosis
EFEMP1	Amyotrophic lateral sclerosis
GGT5	Amyotrophic lateral sclerosis
IFNK	Amyotrophic lateral sclerosis
ITPR2	Amyotrophic lateral sclerosis
KIAA0513	Amyotrophic lateral sclerosis
KIFAP3	Amyotrophic lateral sclerosis
LAMA3	Amyotrophic lateral sclerosis
LAMA4	Amyotrophic lateral sclerosis
LIPC	Amyotrophic lateral sclerosis
NT5C1A	Amyotrophic lateral sclerosis
OR52K1	Amyotrophic lateral sclerosis
PIGL	Amyotrophic lateral sclerosis
RBMS1	Amyotrophic lateral sclerosis
SCN7A	Amyotrophic lateral sclerosis
SELL	Amyotrophic lateral sclerosis
SEMA6A	Amyotrophic lateral sclerosis
SLC39A11	Amyotrophic lateral sclerosis
SOD1	Amyotrophic lateral sclerosis
STK36	Amyotrophic lateral sclerosis
SUSD1	Amyotrophic lateral sclerosis
SUSD2	Amyotrophic lateral sclerosis
TTLL4	Amyotrophic lateral sclerosis
UNC13A	Amyotrophic lateral sclerosis
ZFP64	Amyotrophic lateral sclerosis
ZNF142	Amyotrophic lateral sclerosis
ZNF746	Amyotrophic lateral sclerosis
ANKS1B	Amyotrophic lateral sclerosis (age of onset)
ARAP2	Amyotrophic lateral sclerosis (age of onset)
ARHGEF2	Amyotrophic lateral sclerosis (age of onset)
CNOT2	Amyotrophic lateral sclerosis (age of onset)
IFRD1	Amyotrophic lateral sclerosis (age of onset)
KDM4A	Amyotrophic lateral sclerosis (age of onset)
NRXN3	Amyotrophic lateral sclerosis (age of onset)
PCSK5	Amyotrophic lateral sclerosis (age of onset)
PTPRF	Amyotrophic lateral sclerosis (age of onset)
ST3GAL3	Amyotrophic lateral sclerosis (age of onset)
ABCC12	Amyotrophic lateral sclerosis (sporadic)
ABCG1	Amyotrophic lateral sclerosis (sporadic)
ADAMTS18	Amyotrophic lateral sclerosis (sporadic)
ADAMTSL1	Amyotrophic lateral sclerosis (sporadic)
ADAMTSL3	Amyotrophic lateral sclerosis (sporadic)
ADGRD1	Amyotrophic lateral sclerosis (sporadic)
ALCAM	Amyotrophic lateral sclerosis (sporadic)
ALDH3A1	Amyotrophic lateral sclerosis (sporadic)
ANK3	Amyotrophic lateral sclerosis (sporadic)
ANKRD29	Amyotrophic lateral sclerosis (sporadic)
ANXA3	Amyotrophic lateral sclerosis (sporadic)
ASB13	Amyotrophic lateral sclerosis (sporadic)
ASIC2	Amyotrophic lateral sclerosis (sporadic)
ATP2B2	Amyotrophic lateral sclerosis (sporadic)
AUTS2	Amyotrophic lateral sclerosis (sporadic)
BEND7	Amyotrophic lateral sclerosis (sporadic)
BMPR1B	Amyotrophic lateral sclerosis (sporadic)
BRINP3	Amyotrophic lateral sclerosis (sporadic)
C3orf56	Amyotrophic lateral sclerosis (sporadic)
C5orf15	Amyotrophic lateral sclerosis (sporadic)
C6orf132	Amyotrophic lateral sclerosis (sporadic)
C16orf74	Amyotrophic lateral sclerosis (sporadic)
C20orf173	Amyotrophic lateral sclerosis (sporadic)
C22orf34	Amyotrophic lateral sclerosis (sporadic)
CALN1	Amyotrophic lateral sclerosis (sporadic)
CD2AP	Amyotrophic lateral sclerosis (sporadic)
CELF4	Amyotrophic lateral sclerosis (sporadic)
CEP250	Amyotrophic lateral sclerosis (sporadic)
CHD2	Amyotrophic lateral sclerosis (sporadic)
CHODL	Amyotrophic lateral sclerosis (sporadic)
CNTLN	Amyotrophic lateral sclerosis (sporadic)
CNTN5	Amyotrophic lateral sclerosis (sporadic)
CRBN	Amyotrophic lateral sclerosis (sporadic)
CSMD1	Amyotrophic lateral sclerosis (sporadic)
CSNK1A1L	Amyotrophic lateral sclerosis (sporadic)
CTNND2	Amyotrophic lateral sclerosis (sporadic)
CX3CR1	Amyotrophic lateral sclerosis (sporadic)
CXCR4	Amyotrophic lateral sclerosis (sporadic)
DACH1	Amyotrophic lateral sclerosis (sporadic)
DISC1	Amyotrophic lateral sclerosis (sporadic)
DOCK4	Amyotrophic lateral sclerosis (sporadic)
DPF1	Amyotrophic lateral sclerosis (sporadic)
EPB41	Amyotrophic lateral sclerosis (sporadic)
ERBB4	Amyotrophic lateral sclerosis (sporadic)
ERG	Amyotrophic lateral sclerosis (sporadic)
ETNPPL	Amyotrophic lateral sclerosis (sporadic)
FAM19A1	Amyotrophic lateral sclerosis (sporadic)
FAM167A	Amyotrophic lateral sclerosis (sporadic)
FANK1	Amyotrophic lateral sclerosis (sporadic)
FAT3	Amyotrophic lateral sclerosis (sporadic)
FBXO15	Amyotrophic lateral sclerosis (sporadic)
FGF9	Amyotrophic lateral sclerosis (sporadic)
FLI1	Amyotrophic lateral sclerosis (sporadic)
FYN	Amyotrophic lateral sclerosis (sporadic)
GLRX5	Amyotrophic lateral sclerosis (sporadic)
GNA14	Amyotrophic lateral sclerosis (sporadic)
GSE1	Amyotrophic lateral sclerosis (sporadic)
HADH	Amyotrophic lateral sclerosis (sporadic)
HOXC13	Amyotrophic lateral sclerosis (sporadic)
HOXD10	Amyotrophic lateral sclerosis (sporadic)
ICE1	Amyotrophic lateral sclerosis (sporadic)
IFT74	Amyotrophic lateral sclerosis (sporadic)
INPP4B	Amyotrophic lateral sclerosis (sporadic)
INPP5B	Amyotrophic lateral sclerosis (sporadic)
INTS6	Amyotrophic lateral sclerosis (sporadic)
IQCF5	Amyotrophic lateral sclerosis (sporadic)
ITGA9	Amyotrophic lateral sclerosis (sporadic)
KCNMB2	Amyotrophic lateral sclerosis (sporadic)
KCNMB3	Amyotrophic lateral sclerosis (sporadic)
KCTD16	Amyotrophic lateral sclerosis (sporadic)
LAMA2	Amyotrophic lateral sclerosis (sporadic)
LDHC	Amyotrophic lateral sclerosis (sporadic)
LINC00320	Amyotrophic lateral sclerosis (sporadic)
LINC00474	Amyotrophic lateral sclerosis (sporadic)
LPIN2	Amyotrophic lateral sclerosis (sporadic)
LRRC8C	Amyotrophic lateral sclerosis (sporadic)
LRRTM4	Amyotrophic lateral sclerosis (sporadic)
MACROD2	Amyotrophic lateral sclerosis (sporadic)
MAP3K7	Amyotrophic lateral sclerosis (sporadic)
MASP1	Amyotrophic lateral sclerosis (sporadic)
MAT2B	Amyotrophic lateral sclerosis (sporadic)
MGLL	Amyotrophic lateral sclerosis (sporadic)
MRAS	Amyotrophic lateral sclerosis (sporadic)
MSC	Amyotrophic lateral sclerosis (sporadic)
MYO18B	Amyotrophic lateral sclerosis (sporadic)
NEDD4L	Amyotrophic lateral sclerosis (sporadic)
NEUROG2	Amyotrophic lateral sclerosis (sporadic)
NFASC	Amyotrophic lateral sclerosis (sporadic)
NFATC2	Amyotrophic lateral sclerosis (sporadic)
NKAIN3	Amyotrophic lateral sclerosis (sporadic)
NOG	Amyotrophic lateral sclerosis (sporadic)
NR3C2	Amyotrophic lateral sclerosis (sporadic)
NTRK3	Amyotrophic lateral sclerosis (sporadic)
NUDT12	Amyotrophic lateral sclerosis (sporadic)
OLFM4	Amyotrophic lateral sclerosis (sporadic)
OPCML	Amyotrophic lateral sclerosis (sporadic)
PAX3	Amyotrophic lateral sclerosis (sporadic)
PDGFRL	Amyotrophic lateral sclerosis (sporadic)
PFKP	Amyotrophic lateral sclerosis (sporadic)
PLIN1	Amyotrophic lateral sclerosis (sporadic)
PPP2R5D	Amyotrophic lateral sclerosis (sporadic)
PROCR	Amyotrophic lateral sclerosis (sporadic)
PRR20A	Amyotrophic lateral sclerosis (sporadic)
PTH2R	Amyotrophic lateral sclerosis (sporadic)
PVT1	Amyotrophic lateral sclerosis (sporadic)
RAB3GAP2	Amyotrophic lateral sclerosis (sporadic)
RBM19	Amyotrophic lateral sclerosis (sporadic)
RGS6	Amyotrophic lateral sclerosis (sporadic)
RNF19A	Amyotrophic lateral sclerosis (sporadic)
RNF165	Amyotrophic lateral sclerosis (sporadic)
RP1L1	Amyotrophic lateral sclerosis (sporadic)
RPS6KA1	Amyotrophic lateral sclerosis (sporadic)
RTCA	Amyotrophic lateral sclerosis (sporadic)
RYR3	Amyotrophic lateral sclerosis (sporadic)
SDC1	Amyotrophic lateral sclerosis (sporadic)
SEC16B	Amyotrophic lateral sclerosis (sporadic)
SLC5A8	Amyotrophic lateral sclerosis (sporadic)
SLC10A2	Amyotrophic lateral sclerosis (sporadic)
SLC25A12	Amyotrophic lateral sclerosis (sporadic)
SLC28A3	Amyotrophic lateral sclerosis (sporadic)
SLCO2A1	Amyotrophic lateral sclerosis (sporadic)
SLITRK1	Amyotrophic lateral sclerosis (sporadic)
SMARCA2	Amyotrophic lateral sclerosis (sporadic)
SNORD114-31	Amyotrophic lateral sclerosis (sporadic)
SNX19	Amyotrophic lateral sclerosis (sporadic)
SP4	Amyotrophic lateral sclerosis (sporadic)
SREBF2	Amyotrophic lateral sclerosis (sporadic)
SSTR4	Amyotrophic lateral sclerosis (sporadic)
ST6GALNAC5	Amyotrophic lateral sclerosis (sporadic)
STON1	Amyotrophic lateral sclerosis (sporadic)
STOX1	Amyotrophic lateral sclerosis (sporadic)
SYNPO2	Amyotrophic lateral sclerosis (sporadic)
SYT16	Amyotrophic lateral sclerosis (sporadic)
TAPT1	Amyotrophic lateral sclerosis (sporadic)
TBC1D1	Amyotrophic lateral sclerosis (sporadic)
TBXAS1	Amyotrophic lateral sclerosis (sporadic)
TFAP2A	Amyotrophic lateral sclerosis (sporadic)
THRB	Amyotrophic lateral sclerosis (sporadic)
TLL1	Amyotrophic lateral sclerosis (sporadic)
TMEM132B	Amyotrophic lateral sclerosis (sporadic)
TMEM132E	Amyotrophic lateral sclerosis (sporadic)
TMPRSS2	Amyotrophic lateral sclerosis (sporadic)
TP53I11	Amyotrophic lateral sclerosis (sporadic)
TRAPPC12	Amyotrophic lateral sclerosis (sporadic)
TRPM8	Amyotrophic lateral sclerosis (sporadic)
TSPAN9	Amyotrophic lateral sclerosis (sporadic)
TYRP1	Amyotrophic lateral sclerosis (sporadic)
UNC13A	Amyotrophic lateral sclerosis (sporadic)
WAPAL	Amyotrophic lateral sclerosis (sporadic)
WWC2	Amyotrophic lateral sclerosis (sporadic)
ZFYVE26	Amyotrophic lateral sclerosis (sporadic)
ZNF28	Amyotrophic lateral sclerosis (sporadic)
ZNF354A	Amyotrophic lateral sclerosis (sporadic)
ZNF700	Amyotrophic lateral sclerosis (sporadic)
ABAT	Anger
ARFGEF2	Anger
CSE1L	Anger
CSTF3	Anger
FMN2	Anger
FYN	Anger
HCG9	Anger
HIPK3	Anger
IYD	Anger
MBOAT1	Anger
PHEX	Anger
PLEK	Anger
PNLIP	Anger
PNLIPRP1	Anger
PPP1R11	Anger
RNF39	Anger
STAU1	Anger
TCP11L1	Anger
TRIM10	Anger
TRIM15	Anger
TRIM26	Anger
TRIM31	Anger
TRIM40	Anger
ZNRD1	Anger
ANO6	Ankylosing spondylitis
ANTXR2	Ankylosing spondylitis
B3GNT2	Ankylosing spondylitis
CARD9	Ankylosing spondylitis
EDIL3	Ankylosing spondylitis
ERAP1	Ankylosing spondylitis
HAPLN1	Ankylosing spondylitis
HLA-B	Ankylosing spondylitis
IL1R2	Ankylosing spondylitis
IL12B	Ankylosing spondylitis
IL23R	Ankylosing spondylitis
KIF21B	Ankylosing spondylitis
PSMG1	Ankylosing spondylitis
PTGER4	Ankylosing spondylitis
RUNX3	Ankylosing spondylitis
TBKBP1	Ankylosing spondylitis
AKAP6	Anorexia nervosa
ALDH4A1	Anorexia nervosa
CAMK1D	Anorexia nervosa
CDH9	Anorexia nervosa
CEP350	Anorexia nervosa
CLEC5A	Anorexia nervosa
CNBD1	Anorexia nervosa
CSRP2BP	Anorexia nervosa
FAM155A	Anorexia nervosa
GRID1	Anorexia nervosa
LRP2	Anorexia nervosa
MCTP1	Anorexia nervosa
MGAM	Anorexia nervosa
NTNG1	Anorexia nervosa
OR9A4	Anorexia nervosa
PPP3CA	Anorexia nervosa
QSOX1	Anorexia nervosa
SGPP2	Anorexia nervosa
SOX2-OT	Anorexia nervosa
SSBP1	Anorexia nervosa
SSBP2	Anorexia nervosa
SYTL5	Anorexia nervosa
TAS1R2	Anorexia nervosa
TAS2R3	Anorexia nervosa
TAS2R4	Anorexia nervosa
TAS2R5	Anorexia nervosa
TAS2R38	Anorexia nervosa
TSHZ1	Anorexia nervosa
VGLL4	Anorexia nervosa
WEE2	Anorexia nervosa
WWOX	Anorexia nervosa
ZNF804B	Anorexia nervosa
ARHGAP18	Antineutrophil cytoplasmic antibody-associated vasculitis
COL11A2	Antineutrophil cytoplasmic antibody-associated vasculitis
CPXCR1	Antineutrophil cytoplasmic antibody-associated vasculitis
F8	Antineutrophil cytoplasmic antibody-associated vasculitis
FMR1	Antineutrophil cytoplasmic antibody-associated vasculitis
FMR1NB	Antineutrophil cytoplasmic antibody-associated vasculitis
FZD8	Antineutrophil cytoplasmic antibody-associated vasculitis
KATNAL1	Antineutrophil cytoplasmic antibody-associated vasculitis
MAGEC2	Antineutrophil cytoplasmic antibody-associated vasculitis
MXRA5	Antineutrophil cytoplasmic antibody-associated vasculitis
MYLPF	Antineutrophil cytoplasmic antibody-associated vasculitis
PABPC5	Antineutrophil cytoplasmic antibody-associated vasculitis
PCDH11X	Antineutrophil cytoplasmic antibody-associated vasculitis
PCDH11Y	Antineutrophil cytoplasmic antibody-associated vasculitis
SERPINA1	Antineutrophil cytoplasmic antibody-associated vasculitis
SERPINA11	Antineutrophil cytoplasmic antibody-associated vasculitis
TGIF2LX	Antineutrophil cytoplasmic antibody-associated vasculitis
TSC22D1	Antineutrophil cytoplasmic antibody-associated vasculitis
WNT9B	Antineutrophil cytoplasmic antibody-associated vasculitis
CRCP	Aortic root size
FHIT	Aortic root size
GOT2	Aortic root size
HMGA2	Aortic root size
KCTD7	Aortic root size
LOXL1	Aortic root size
PALMD	Aortic root size
PDE3A	Aortic root size
PDYN	Aortic root size
PPIC	Aortic root size
RABGEF1	Aortic root size
SGSM2	Aortic root size
SIRPA	Aortic root size
SMG6	Aortic root size
SRR	Aortic root size
TSR1	Aortic root size
ACO1	Asthma
BTNL2	Asthma
C5orf56	Asthma
C6orf10	Asthma
C11orf71	Asthma
CDK2	Asthma
CRB1	Asthma
CRCT1	Asthma
DENND1B	Asthma
GAB1	Asthma
GSDMA	Asthma
GSDMB	Asthma
HLA-DOA	Asthma
HLA-DQA1	Asthma
HLA-DQA2	Asthma
HLA-DQB1	Asthma
HLA-DRA	Asthma
IKZF4	Asthma
IL1R1	Asthma
IL1RL1	Asthma
IL2RB	Asthma
IL6R	Asthma
IL13	Asthma
IL18R1	Asthma
IL33	Asthma
LRRC32	Asthma
MAVS	Asthma
NDFIP1	Asthma
NOTCH4	Asthma
ORMDL3	Asthma
PBX2	Asthma
PBX2P1	Asthma
PCDH20	Asthma
PDE4D	Asthma
PRKG1	Asthma
PYHIN1	Asthma
RAD50	Asthma
RORA	Asthma
SCG3	Asthma
SLC22A5	Asthma
SLC30A8	Asthma
SMAD3	Asthma
T	Asthma
TSLP	Asthma
ZNF665	Asthma
ABI3BP	Asthma (childhood onset)
ATG3	Asthma (childhood onset)
C1orf100	Asthma (childhood onset)
CHCHD2P9	Asthma (childhood onset)
HPSE2	Asthma (childhood onset)
IGSF3	Asthma (childhood onset)
IL5RA	Asthma (childhood onset)
KLHL5	Asthma (childhood onset)
MKLN1	Asthma (childhood onset)
PSAP	Asthma (childhood onset)
TLE4	Asthma (childhood onset)
XPR1	Asthma (childhood onset)
CLEC16A	Asthma and hay fever
EDIL3	Asthma and hay fever
FAM19A2	Asthma and hay fever
GSDMA	Asthma and hay fever
HLA-DQB1	Asthma and hay fever
IKZF3	Asthma and hay fever
IL1RL1	Asthma and hay fever
IL2RA	Asthma and hay fever
IL33	Asthma and hay fever
PTHLH	Asthma and hay fever
RANBP6	Asthma and hay fever
RBM17	Asthma and hay fever
SIM2	Asthma and hay fever
SLC25A46	Asthma and hay fever
SMAD3	Asthma and hay fever
TLR1	Asthma and hay fever
TNS1	Asthma and hay fever
TSLP	Asthma and hay fever
VAV3	Asthma and hay fever
WDR36	Asthma and hay fever
XKR6	Asthma and hay fever
ZBTB10	Asthma and hay fever
ACTL9	Atopic dermatitis
ADO	Atopic dermatitis
C6orf10	Atopic dermatitis
C11orf30	Atopic dermatitis
CARD11	Atopic dermatitis
CCDC80	Atopic dermatitis
CLEC16A	Atopic dermatitis
CYP24A1	Atopic dermatitis
DDX39B	Atopic dermatitis
EGR2	Atopic dermatitis
FGFR1	Atopic dermatitis
FLG	Atopic dermatitis
GLB1	Atopic dermatitis
GPSM3	Atopic dermatitis
HLA-C	Atopic dermatitis
IL1RL1	Atopic dermatitis
IL13	Atopic dermatitis
IL18R1	Atopic dermatitis
IL18RAP	Atopic dermatitis
KIF3A	Atopic dermatitis
LRRC32	Atopic dermatitis
MIR1208	Atopic dermatitis
NCF4	Atopic dermatitis
NLRP10	Atopic dermatitis
OR10A3	Atopic dermatitis
OVOL1	Atopic dermatitis
PFDN4	Atopic dermatitis
RAD50	Atopic dermatitis
TNXB	Atopic dermatitis
ZBTB10	Atopic dermatitis
ZNF365	Atopic dermatitis
C9orf3	Atrial fibrillation
CAV1	Atrial fibrillation
CNTN5	Atrial fibrillation
HCN4	Atrial fibrillation
KCNN3	Atrial fibrillation
MTHFR	Atrial fibrillation
NPPA	Atrial fibrillation
PITX2	Atrial fibrillation
PMVK	Atrial fibrillation
PRRX1	Atrial fibrillation
SYNE2	Atrial fibrillation
SYNPO2L	Atrial fibrillation
WNT8A	Atrial fibrillation
ZFHX3	Atrial fibrillation
ARSB	Attention deficit hyperactivity disorder
ASTN2	Attention deficit hyperactivity disorder
ATP2C2	Attention deficit hyperactivity disorder
BCL11A	Attention deficit hyperactivity disorder
BMPR1B	Attention deficit hyperactivity disorder
CDH13	Attention deficit hyperactivity disorder
CFAP43	Attention deficit hyperactivity disorder
CHMP7	Attention deficit hyperactivity disorder
CLYBL	Attention deficit hyperactivity disorder
CREB5	Attention deficit hyperactivity disorder
CRYGC	Attention deficit hyperactivity disorder
CSMD2	Attention deficit hyperactivity disorder
DNM1	Attention deficit hyperactivity disorder
DPH6	Attention deficit hyperactivity disorder
ELOVL6	Attention deficit hyperactivity disorder
EMP2	Attention deficit hyperactivity disorder
EREG	Attention deficit hyperactivity disorder
FERMT3	Attention deficit hyperactivity disorder
FHIT	Attention deficit hyperactivity disorder
FOXP1	Attention deficit hyperactivity disorder
GPC6	Attention deficit hyperactivity disorder
GRIK4	Attention deficit hyperactivity disorder
GRM5	Attention deficit hyperactivity disorder
HAS3	Attention deficit hyperactivity disorder
ITGA11	Attention deficit hyperactivity disorder
ITGAE	Attention deficit hyperactivity disorder
LOXL2	Attention deficit hyperactivity disorder
LRRC7	Attention deficit hyperactivity disorder
MAN2A2	Attention deficit hyperactivity disorder
MAP1B	Attention deficit hyperactivity disorder
MIR99AHG	Attention deficit hyperactivity disorder
MMP24	Attention deficit hyperactivity disorder
MOBP	Attention deficit hyperactivity disorder
MYT1L	Attention deficit hyperactivity disorder
NAPRT	Attention deficit hyperactivity disorder
NCL	Attention deficit hyperactivity disorder
NT5DC3	Attention deficit hyperactivity disorder
OXER1	Attention deficit hyperactivity disorder
PPM1F	Attention deficit hyperactivity disorder
REEP5	Attention deficit hyperactivity disorder
SEMA3A	Attention deficit hyperactivity disorder
SHFM1	Attention deficit hyperactivity disorder
SLC9A9	Attention deficit hyperactivity disorder
STIP1	Attention deficit hyperactivity disorder
SUPT3H	Attention deficit hyperactivity disorder
TCEB1	Attention deficit hyperactivity disorder
TFEB	Attention deficit hyperactivity disorder
TLL2	Attention deficit hyperactivity disorder
TMX3	Attention deficit hyperactivity disorder
TNFRSF10A	Attention deficit hyperactivity disorder
TNFRSF10D	Attention deficit hyperactivity disorder
TRPT1	Attention deficit hyperactivity disorder
UGT1A9	Attention deficit hyperactivity disorder
UNC5B	Attention deficit hyperactivity disorder
ZNF544	Attention deficit hyperactivity disorder
ABHD13	Attention deficit hyperactivity disorder and conduct disorder
AMOTL1	Attention deficit hyperactivity disorder and conduct disorder
ATP8B1	Attention deficit hyperactivity disorder and conduct disorder
C5orf15	Attention deficit hyperactivity disorder and conduct disorder
C7orf60	Attention deficit hyperactivity disorder and conduct disorder
C16orf46	Attention deficit hyperactivity disorder and conduct disorder
COLGALT2	Attention deficit hyperactivity disorder and conduct disorder
CWC15	Attention deficit hyperactivity disorder and conduct disorder
DHODH	Attention deficit hyperactivity disorder and conduct disorder
ETV3	Attention deficit hyperactivity disorder and conduct disorder
ETV3L	Attention deficit hyperactivity disorder and conduct disorder
FZD7	Attention deficit hyperactivity disorder and conduct disorder
GPR85	Attention deficit hyperactivity disorder and conduct disorder
GSX1	Attention deficit hyperactivity disorder and conduct disorder
ILVBL	Attention deficit hyperactivity disorder and conduct disorder
IST1	Attention deficit hyperactivity disorder and conduct disorder
KDM4D	Attention deficit hyperactivity disorder and conduct disorder
KIRREL3	Attention deficit hyperactivity disorder and conduct disorder
LIG4	Attention deficit hyperactivity disorder and conduct disorder
MYRFL	Attention deficit hyperactivity disorder and conduct disorder
PAWR	Attention deficit hyperactivity disorder and conduct disorder
PDHX	Attention deficit hyperactivity disorder and conduct disorder
PDX1	Attention deficit hyperactivity disorder and conduct disorder
PITRM1	Attention deficit hyperactivity disorder and conduct disorder
PKD1L2	Attention deficit hyperactivity disorder and conduct disorder
PKD1L3	Attention deficit hyperactivity disorder and conduct disorder
PTPRD	Attention deficit hyperactivity disorder and conduct disorder
RGL1	Attention deficit hyperactivity disorder and conduct disorder
SPATA8	Attention deficit hyperactivity disorder and conduct disorder
SPATS1	Attention deficit hyperactivity disorder and conduct disorder
YWHAZ	Attention deficit hyperactivity disorder and conduct disorder
AMPD1	Autism
BCAS2	Autism
CDH9	Autism
CDH10	Autism
CSDE1	Autism
DENND2C	Autism
MACROD2	Autism
NEDD1	Autism
NRAS	Autism
PARD3B	Autism
PPP2R5C	Autism
SEMA5A	Autism
TAF1C	Autism
TAS2R1	Autism
TRIM33	Autism
ADGRL4	Autism spectrum disorder, attention deficit-hyperactivity disorder, bipolar disorder, major depressive disorder, and schizophrenia (combined)
ANK3	Autism spectrum disorder, attention deficit-hyperactivity disorder, bipolar disorder, major depressive disorder, and schizophrenia (combined)
ANKS1B	Autism spectrum disorder, attention deficit-hyperactivity disorder, bipolar disorder, major depressive disorder, and schizophrenia (combined)
ANO5	Autism spectrum disorder, attention deficit-hyperactivity disorder, bipolar disorder, major depressive disorder, and schizophrenia (combined)
AS3MT	Autism spectrum disorder, attention deficit-hyperactivity disorder, bipolar disorder, major depressive disorder, and schizophrenia (combined)
BANK1	Autism spectrum disorder, attention deficit-hyperactivity disorder, bipolar disorder, major depressive disorder, and schizophrenia (combined)
CACNA1C	Autism spectrum disorder, attention deficit-hyperactivity disorder, bipolar disorder, major depressive disorder, and schizophrenia (combined)
CACNB2	Autism spectrum disorder, attention deficit-hyperactivity disorder, bipolar disorder, major depressive disorder, and schizophrenia (combined)
CCDC68	Autism spectrum disorder, attention deficit-hyperactivity disorder, bipolar disorder, major depressive disorder, and schizophrenia (combined)
CNNM2	Autism spectrum disorder, attention deficit-hyperactivity disorder, bipolar disorder, major depressive disorder, and schizophrenia (combined)
CSMD1	Autism spectrum disorder, attention deficit-hyperactivity disorder, bipolar disorder, major depressive disorder, and schizophrenia (combined)
DCP1B	Autism spectrum disorder, attention deficit-hyperactivity disorder, bipolar disorder, major depressive disorder, and schizophrenia (combined)
DPYD	Autism spectrum disorder, attention deficit-hyperactivity disorder, bipolar disorder, major depressive disorder, and schizophrenia (combined)
ENO1	Autism spectrum disorder, attention deficit-hyperactivity disorder, bipolar disorder, major depressive disorder, and schizophrenia (combined)
FAM155A	Autism spectrum disorder, attention deficit-hyperactivity disorder, bipolar disorder, major depressive disorder, and schizophrenia (combined)
GRIK1	Autism spectrum disorder, attention deficit-hyperactivity disorder, bipolar disorder, major depressive disorder, and schizophrenia (combined)
GRIN2A	Autism spectrum disorder, attention deficit-hyperactivity disorder, bipolar disorder, major depressive disorder, and schizophrenia (combined)
HDAC4	Autism spectrum disorder, attention deficit-hyperactivity disorder, bipolar disorder, major depressive disorder, and schizophrenia (combined)
IFI44	Autism spectrum disorder, attention deficit-hyperactivity disorder, bipolar disorder, major depressive disorder, and schizophrenia (combined)
IFI44L	Autism spectrum disorder, attention deficit-hyperactivity disorder, bipolar disorder, major depressive disorder, and schizophrenia (combined)
IL1R2	Autism spectrum disorder, attention deficit-hyperactivity disorder, bipolar disorder, major depressive disorder, and schizophrenia (combined)
ITIH3	Autism spectrum disorder, attention deficit-hyperactivity disorder, bipolar disorder, major depressive disorder, and schizophrenia (combined)
KIF5C	Autism spectrum disorder, attention deficit-hyperactivity disorder, bipolar disorder, major depressive disorder, and schizophrenia (combined)
LYPD6B	Autism spectrum disorder, attention deficit-hyperactivity disorder, bipolar disorder, major depressive disorder, and schizophrenia (combined)
MAP4K4	Autism spectrum disorder, attention deficit-hyperactivity disorder, bipolar disorder, major depressive disorder, and schizophrenia (combined)
MIR137	Autism spectrum disorder, attention deficit-hyperactivity disorder, bipolar disorder, major depressive disorder, and schizophrenia (combined)
MMP16	Autism spectrum disorder, attention deficit-hyperactivity disorder, bipolar disorder, major depressive disorder, and schizophrenia (combined)
NT5C2	Autism spectrum disorder, attention deficit-hyperactivity disorder, bipolar disorder, major depressive disorder, and schizophrenia (combined)
NTRK3	Autism spectrum disorder, attention deficit-hyperactivity disorder, bipolar disorder, major depressive disorder, and schizophrenia (combined)
PCGEM1	Autism spectrum disorder, attention deficit-hyperactivity disorder, bipolar disorder, major depressive disorder, and schizophrenia (combined)
PPP2R2B	Autism spectrum disorder, attention deficit-hyperactivity disorder, bipolar disorder, major depressive disorder, and schizophrenia (combined)
RAB34	Autism spectrum disorder, attention deficit-hyperactivity disorder, bipolar disorder, major depressive disorder, and schizophrenia (combined)
RAB39A	Autism spectrum disorder, attention deficit-hyperactivity disorder, bipolar disorder, major depressive disorder, and schizophrenia (combined)
RERE	Autism spectrum disorder, attention deficit-hyperactivity disorder, bipolar disorder, major depressive disorder, and schizophrenia (combined)
SEMA3A	Autism spectrum disorder, attention deficit-hyperactivity disorder, bipolar disorder, major depressive disorder, and schizophrenia (combined)
SLC17A6	Autism spectrum disorder, attention deficit-hyperactivity disorder, bipolar disorder, major depressive disorder, and schizophrenia (combined)
SLC35F2	Autism spectrum disorder, attention deficit-hyperactivity disorder, bipolar disorder, major depressive disorder, and schizophrenia (combined)
SLC45A1	Autism spectrum disorder, attention deficit-hyperactivity disorder, bipolar disorder, major depressive disorder, and schizophrenia (combined)
SMARCA2	Autism spectrum disorder, attention deficit-hyperactivity disorder, bipolar disorder, major depressive disorder, and schizophrenia (combined)
STT3A	Autism spectrum disorder, attention deficit-hyperactivity disorder, bipolar disorder, major depressive disorder, and schizophrenia (combined)
SYNE1	Autism spectrum disorder, attention deficit-hyperactivity disorder, bipolar disorder, major depressive disorder, and schizophrenia (combined)
TCF4	Autism spectrum disorder, attention deficit-hyperactivity disorder, bipolar disorder, major depressive disorder, and schizophrenia (combined)
TENM4	Autism spectrum disorder, attention deficit-hyperactivity disorder, bipolar disorder, major depressive disorder, and schizophrenia (combined)
ZFPM2	Autism spectrum disorder, attention deficit-hyperactivity disorder, bipolar disorder, major depressive disorder, and schizophrenia (combined)
ZMIZ1	Autism spectrum disorder, attention deficit-hyperactivity disorder, bipolar disorder, major depressive disorder, and schizophrenia (combined)
ZNF804A	Autism spectrum disorder, attention deficit-hyperactivity disorder, bipolar disorder, major depressive disorder, and schizophrenia (combined)
ACTC1	Axial length
ACTR8	Axial length
ADGRA2	Axial length
ANAPC10	Axial length
APOF	Axial length
ARHGAP18	Axial length
BMP2	Axial length
BRF2	Axial length
C1orf109	Axial length
CACNA1D	Axial length
CDCA8	Axial length
CDH4	Axial length
CHDH	Axial length
COL8A1	Axial length
CRY2	Axial length
DNALI1	Axial length
EPHA10	Axial length
ERLIN2	Axial length
FILIP1L	Axial length
GJD2	Axial length
GLE1	Axial length
GLS2	Axial length
GNL2	Axial length
GYLTL1B	Axial length
HACD4	Axial length
HMGA2	Axial length
IFNB1	Axial length
IL17RB	Axial length
IL23A	Axial length
LAMA2	Axial length
MAFIP	Axial length
MAPK8IP1	Axial length
MIP	Axial length
NLRP4	Axial length
OR4A47	Axial length
PAN2	Axial length
PEX16	Axial length
PHF21A	Axial length
PKN3	Axial length
PROSC	Axial length
RAB11FIP1	Axial length
RDH14	Axial length
RSPO1	Axial length
SET	Axial length
SLC35C1	Axial length
SNIP1	Axial length
SPRYD4	Axial length
SPTAN1	Axial length
STAT2	Axial length
STAU2	Axial length
TBC1D23	Axial length
TIMELESS	Axial length
TNPO1	Axial length
TPRG1	Axial length
WDR34	Axial length
ZC3H11B	Axial length
ZDHHC12	Axial length
ZER1	Axial length
ZNF469	Axial length
ARHGEF10L	Basal cell carcinoma
CDKN2A	Basal cell carcinoma
CDKN2B	Basal cell carcinoma
CLPTM1L	Basal cell carcinoma
EXOC2	Basal cell carcinoma
KLF14	Basal cell carcinoma
KRT5	Basal cell carcinoma
MC1R	Basal cell carcinoma
PADI4	Basal cell carcinoma
PADI6	Basal cell carcinoma
RCC2	Basal cell carcinoma
RGS22	Basal cell carcinoma
RHOU	Basal cell carcinoma
TERT	Basal cell carcinoma
TGM3	Basal cell carcinoma
TP53	Basal cell carcinoma
UBAC2	Basal cell carcinoma
CCR1	Behcet s disease
CCR3	Behcet s disease
DHFRP2	Behcet s disease
ERAP1	Behcet s disease
HCG22	Behcet s disease
IL10	Behcet s disease
IL12A	Behcet s disease
IL12RB2	Behcet s disease
IL23R	Behcet s disease
KLRC4	Behcet s disease
MICA	Behcet s disease
MICB	Behcet s disease
PSORS1C1	Behcet s disease
STAT4	Behcet s disease
TFCP2L1	Behcet s disease
ARHGEF7	Bilirubin levels
C21orf62-AS1	Bilirubin levels
CFAP45	Bilirubin levels
DCHS2	Bilirubin levels
DGKD	Bilirubin levels
ERCC4	Bilirubin levels
G6PD	Bilirubin levels
HIST1H2BC	Bilirubin levels
KLHL1	Bilirubin levels
KRCC1	Bilirubin levels
ORMDL1	Bilirubin levels
PLA2R1	Bilirubin levels
RNU7-62P	Bilirubin levels
SEMA3C	Bilirubin levels
SLC22A18	Bilirubin levels
SLCO1A2	Bilirubin levels
SLCO1B1	Bilirubin levels
SLCO1B3	Bilirubin levels
SLCO1B7	Bilirubin levels
TDRP	Bilirubin levels
UGT1A	Bilirubin levels
UGT1A1	Bilirubin levels
USP40	Bilirubin levels
ADGRL3	Biochemical measures
CETP	Biochemical measures
CNKSR2	Biochemical measures
GRIK2	Biochemical measures
KSR2	Biochemical measures
NR3C2	Biochemical measures
PCSK2	Biochemical measures
PKNOX1	Biochemical measures
RAP1GDS1	Biochemical measures
SLC2A9	Biochemical measures
SLC14A2	Biochemical measures
USP46	Biochemical measures
ZCCHC16	Biochemical measures
ACTN3	Bipolar disorder
ADCY2	Bipolar disorder
ALAS1	Bipolar disorder
ANK3	Bipolar disorder
AUTS2	Bipolar disorder
B4GAT1	Bipolar disorder
BAP1	Bipolar disorder
BBS1	Bipolar disorder
BRMS1	Bipolar disorder
BRMS1L	Bipolar disorder
C2orf15	Bipolar disorder
C11orf80	Bipolar disorder
C11orf86	Bipolar disorder
C15orf53	Bipolar disorder
CA11	Bipolar disorder
CACNA1C	Bipolar disorder
CCDC87	Bipolar disorder
CCS	Bipolar disorder
CD248	Bipolar disorder
CD276	Bipolar disorder
CMKLR1	Bipolar disorder
CNIH2	Bipolar disorder
CNNM4	Bipolar disorder
CTNNA2	Bipolar disorder
CTSF	Bipolar disorder
CTSH	Bipolar disorder
DBP	Bipolar disorder
DCTN5	Bipolar disorder
DDX23	Bipolar disorder
DGKH	Bipolar disorder
DLC1	Bipolar disorder
DLEC1	Bipolar disorder
DNAH1	Bipolar disorder
DPP3	Bipolar disorder
DPY19L3	Bipolar disorder
DYNLL1	Bipolar disorder
EIF5B	Bipolar disorder
FAM83E	Bipolar disorder
FER1L5	Bipolar disorder
FGF21	Bipolar disorder
FUT1	Bipolar disorder
FUT2	Bipolar disorder
GAL3ST3	Bipolar disorder
GKN1	Bipolar disorder
GLT8D1	Bipolar disorder
GLYCTK	Bipolar disorder
GNL3	Bipolar disorder
GPR20	Bipolar disorder
GRIK5	Bipolar disorder
HNRNPC	Bipolar disorder
HSD17B4	Bipolar disorder
IRF2BP2	Bipolar disorder
ITIH1	Bipolar disorder
ITIH3	Bipolar disorder
ITIH4	Bipolar disorder
IZUMO1	Bipolar disorder
KIAA1211L	Bipolar disorder
KIT	Bipolar disorder
KLC2	Bipolar disorder
LIPT1	Bipolar disorder
LMAN2L	Bipolar disorder
LRFN4	Bipolar disorder
LYG1	Bipolar disorder
LYG2	Bipolar disorder
MAD1L1	Bipolar disorder
MAMSTR	Bipolar disorder
MARK1	Bipolar disorder
MCTP1	Bipolar disorder
MGAT4A	Bipolar disorder
MIR2113	Bipolar disorder
MITD1	Bipolar disorder
MRPL11	Bipolar disorder
MRPL30	Bipolar disorder
MUSTN1	Bipolar disorder
NCAN	Bipolar disorder
NDUFAB1	Bipolar disorder
NEK4	Bipolar disorder
NFIA	Bipolar disorder
NFIX	Bipolar disorder
NISCH	Bipolar disorder
NPAS4	Bipolar disorder
NT5DC2	Bipolar disorder
NTN5	Bipolar disorder
PACS1	Bipolar disorder
PALB2	Bipolar disorder
PARD6B	Bipolar disorder
PBRM1	Bipolar disorder
PC	Bipolar disorder
PELI3	Bipolar disorder
PGM5	Bipolar disorder
PHF7	Bipolar disorder
PIGY	Bipolar disorder
PODXL	Bipolar disorder
POU3F2	Bipolar disorder
PPM1M	Bipolar disorder
PRKCD	Bipolar disorder
PTGFR	Bipolar disorder
RAB1B	Bipolar disorder
RASGRP1	Bipolar disorder
RASIP1	Bipolar disorder
RBM4	Bipolar disorder
RBM4B	Bipolar disorder
RBM14	Bipolar disorder
RCE1	Bipolar disorder
REV1	Bipolar disorder
RFT1	Bipolar disorder
RIN1	Bipolar disorder
RND1	Bipolar disorder
RPGRIP1L	Bipolar disorder
RPL18	Bipolar disorder
SEMA3G	Bipolar disorder
SERINC3	Bipolar disorder
SF3B2	Bipolar disorder
SFMBT1	Bipolar disorder
SGCG	Bipolar disorder
SLC29A2	Bipolar disorder
SNORD19	Bipolar disorder
SNORD19B	Bipolar disorder
SNORD69	Bipolar disorder
SPCS1	Bipolar disorder
SPHK2	Bipolar disorder
SPTBN2	Bipolar disorder
STAB1	Bipolar disorder
SYNE1	Bipolar disorder
SYT12	Bipolar disorder
TENM4	Bipolar disorder
TLR9	Bipolar disorder
TMEM110	Bipolar disorder
TMEM151A	Bipolar disorder
TNNC1	Bipolar disorder
TNNI3	Bipolar disorder
TRANK1	Bipolar disorder
TSGA10	Bipolar disorder
TTC39B	Bipolar disorder
TWF2	Bipolar disorder
TXNDC9	Bipolar disorder
WDR82	Bipolar disorder
WDR82P1	Bipolar disorder
YIF1A	Bipolar disorder
ZDHHC24	Bipolar disorder
CDH23	Bipolar disorder (body mass index interaction)
FBXL17	Bipolar disorder (body mass index interaction)
GYPA	Bipolar disorder (body mass index interaction)
MARCKS	Bipolar disorder (body mass index interaction)
MCTP2	Bipolar disorder (body mass index interaction)
MIR4778	Bipolar disorder (body mass index interaction)
SEPHS1P2	Bipolar disorder (body mass index interaction)
TCF7L2	Bipolar disorder (body mass index interaction)
TMEM132B	Bipolar disorder (body mass index interaction)
TRIM42	Bipolar disorder (body mass index interaction)
WWOX	Bipolar disorder (body mass index interaction)
AKR1D1	Bipolar disorder (mood-incongruent)
ATP6V1H	Bipolar disorder (mood-incongruent)
BASP1	Bipolar disorder (mood-incongruent)
CRYBB2P1	Bipolar disorder (mood-incongruent)
FBLN2	Bipolar disorder (mood-incongruent)
GNL3	Bipolar disorder (mood-incongruent)
INPP4A	Bipolar disorder (mood-incongruent)
KIF5B	Bipolar disorder (mood-incongruent)
LRBA	Bipolar disorder (mood-incongruent)
MYOM3	Bipolar disorder (mood-incongruent)
NUMB	Bipolar disorder (mood-incongruent)
PBRM1	Bipolar disorder (mood-incongruent)
PRSS35	Bipolar disorder (mood-incongruent)
SNAP91	Bipolar disorder (mood-incongruent)
TMEM217	Bipolar disorder (mood-incongruent)
TRANK1	Bipolar disorder (mood-incongruent)
ADAM23	Bipolar disorder and schizophrenia
ASTN2	Bipolar disorder and schizophrenia
CACNG5	Bipolar disorder and schizophrenia
CNTN5	Bipolar disorder and schizophrenia
CNTNAP2	Bipolar disorder and schizophrenia
COMMD10	Bipolar disorder and schizophrenia
CYCSP44	Bipolar disorder and schizophrenia
DAOA	Bipolar disorder and schizophrenia
ERC2	Bipolar disorder and schizophrenia
FAM69A	Bipolar disorder and schizophrenia
FAM110B	Bipolar disorder and schizophrenia
GABRR1	Bipolar disorder and schizophrenia
GPR1	Bipolar disorder and schizophrenia
KCNMB2	Bipolar disorder and schizophrenia
KCNMB3	Bipolar disorder and schizophrenia
LRRIQ3	Bipolar disorder and schizophrenia
MSRA	Bipolar disorder and schizophrenia
NALCN	Bipolar disorder and schizophrenia
NLRC5	Bipolar disorder and schizophrenia
NMUR2	Bipolar disorder and schizophrenia
PHF8	Bipolar disorder and schizophrenia
POMGNT2	Bipolar disorder and schizophrenia
PTPRN2	Bipolar disorder and schizophrenia
PTPRU	Bipolar disorder and schizophrenia
RIN2	Bipolar disorder and schizophrenia
ROR2	Bipolar disorder and schizophrenia
SPTLC1	Bipolar disorder and schizophrenia
TMEM212	Bipolar disorder and schizophrenia
ZDBF2	Bipolar disorder and schizophrenia
ADCY5	Birth weight
ADRB1	Birth weight
CALCR	Birth weight
CCNL1	Birth weight
CDKAL1	Birth weight
CENPM	Birth weight
HMGA2	Birth weight
LCORL	Birth weight
LEKR1	Birth weight
MCM2	Birth weight
NTRK2	Birth weight
SLC2A4	Birth weight
ACTRT3	Bladder cancer
APOBEC3A	Bladder cancer
C20orf187	Bladder cancer
CBX6	Bladder cancer
CCNE1	Bladder cancer
CDKAL1	Bladder cancer
CLPTM1L	Bladder cancer
FGFR3	Bladder cancer
GSTM1	Bladder cancer
LRRC34	Bladder cancer
LSP1	Bladder cancer
MYC	Bladder cancer
MYNN	Bladder cancer
NAT2	Bladder cancer
PSCA	Bladder cancer
SLC14A1	Bladder cancer
SLC14A2	Bladder cancer
SLC38A1	Bladder cancer
TACC3	Bladder cancer
TERC	Bladder cancer
TERT	Bladder cancer
TMEM129	Bladder cancer
TP63	Bladder cancer
UGT1A	Bladder cancer
ABCC1	Blood metabolite levels
ABCC4	Blood metabolite levels
ABO	Blood metabolite levels
ACADL	Blood metabolite levels
ACADM	Blood metabolite levels
ACADS	Blood metabolite levels
ACE	Blood metabolite levels
ACMSD	Blood metabolite levels
ACSM2A	Blood metabolite levels
ACSM5	Blood metabolite levels
ADHFE1	Blood metabolite levels
ADRA1A	Blood metabolite levels
AGXT	Blood metabolite levels
AHR	Blood metabolite levels
AKR1D1	Blood metabolite levels
ALDH18A1	Blood metabolite levels
ALOX12	Blood metabolite levels
ALX3	Blood metabolite levels
ANGPTL3	Blood metabolite levels
ANKH	Blood metabolite levels
ANPEP	Blood metabolite levels
AOC1	Blood metabolite levels
APOA5	Blood metabolite levels
ARSA	Blood metabolite levels
ASPG	Blood metabolite levels
BHMT	Blood metabolite levels
CBS	Blood metabolite levels
CCBL1	Blood metabolite levels
CCDC57	Blood metabolite levels
CETP	Blood metabolite levels
COMT	Blood metabolite levels
CPS1	Blood metabolite levels
CPT2	Blood metabolite levels
CRAT	Blood metabolite levels
CYP2C8	Blood metabolite levels
CYP2C9	Blood metabolite levels
CYP3A5	Blood metabolite levels
CYP4A11	Blood metabolite levels
DDR2	Blood metabolite levels
DIP2C	Blood metabolite levels
DMBX1	Blood metabolite levels
ECI2	Blood metabolite levels
ELOVL2	Blood metabolite levels
ETFDH	Blood metabolite levels
FADS1	Blood metabolite levels
FMO3	Blood metabolite levels
FUT2	Blood metabolite levels
GADL1	Blood metabolite levels
GBA3	Blood metabolite levels
GCDH	Blood metabolite levels
GCKR	Blood metabolite levels
GGT1	Blood metabolite levels
GLS2	Blood metabolite levels
GMPR	Blood metabolite levels
GOT2	Blood metabolite levels
HAO2	Blood metabolite levels
HEATR4	Blood metabolite levels
HPS5	Blood metabolite levels
IDO1	Blood metabolite levels
ISYNA1	Blood metabolite levels
IVD	Blood metabolite levels
KLKB1	Blood metabolite levels
KNG1	Blood metabolite levels
LACTB	Blood metabolite levels
LIPC	Blood metabolite levels
LIPG	Blood metabolite levels
MARCH8	Blood metabolite levels
MBOAT7	Blood metabolite levels
MCCC1	Blood metabolite levels
MGAM	Blood metabolite levels
NASP	Blood metabolite levels
NAT2	Blood metabolite levels
NAT8	Blood metabolite levels
NR1I3	Blood metabolite levels
NT5E	Blood metabolite levels
NUBP2	Blood metabolite levels
OPLAH	Blood metabolite levels
PAH	Blood metabolite levels
PAOX	Blood metabolite levels
PDXDC1	Blood metabolite levels
PEX5L	Blood metabolite levels
PHGDH	Blood metabolite levels
PM20D2	Blood metabolite levels
PPM1K	Blood metabolite levels
PRODH	Blood metabolite levels
PSPH	Blood metabolite levels
PYROXD2	Blood metabolite levels
RAB3GAP1	Blood metabolite levels
RNF167	Blood metabolite levels
SCAPER	Blood metabolite levels
SCD	Blood metabolite levels
SGPP1	Blood metabolite levels
SH2B3	Blood metabolite levels
SKIV2L	Blood metabolite levels
SLC1A4	Blood metabolite levels
SLC2A9	Blood metabolite levels
SLC5A6	Blood metabolite levels
SLC5A11	Blood metabolite levels
SLC6A12	Blood metabolite levels
SLC6A13	Blood metabolite levels
SLC6A20	Blood metabolite levels
SLC7A5	Blood metabolite levels
SLC7A6	Blood metabolite levels
SLC7A9	Blood metabolite levels
SLC13A5	Blood metabolite levels
SLC16A9	Blood metabolite levels
SLC16A10	Blood metabolite levels
SLC17A3	Blood metabolite levels
SLC22A1	Blood metabolite levels
SLC22A4	Blood metabolite levels
SLC38A1	Blood metabolite levels
SLC51A	Blood metabolite levels
SLCO1B1	Blood metabolite levels
SNAI2	Blood metabolite levels
SPTLC3	Blood metabolite levels
SRD5A2	Blood metabolite levels
SUCLG2	Blood metabolite levels
SULT2A1	Blood metabolite levels
TDO2	Blood metabolite levels
THEM4	Blood metabolite levels
TKT	Blood metabolite levels
TYMP	Blood metabolite levels
UGT1A1	Blood metabolite levels
UGT3A1	Blood metabolite levels
WDR66	Blood metabolite levels
ZCWPW1	Blood metabolite levels
ZPR1	Blood metabolite levels
ABCC1	Blood metabolite ratios
ABO	Blood metabolite ratios
ACADM	Blood metabolite ratios
ACE	Blood metabolite ratios
ADHFE1	Blood metabolite ratios
AKR1C4	Blood metabolite ratios
AKR1D1	Blood metabolite ratios
ALPL	Blood metabolite ratios
AOC1	Blood metabolite ratios
APOE	Blood metabolite ratios
CRAT	Blood metabolite ratios
CYP3A5	Blood metabolite ratios
CYP4A11	Blood metabolite ratios
DDC	Blood metabolite ratios
DDR2	Blood metabolite ratios
ELOVL2	Blood metabolite ratios
ETFDH	Blood metabolite ratios
F12	Blood metabolite ratios
FADS1	Blood metabolite ratios
FUT2	Blood metabolite ratios
GCKR	Blood metabolite ratios
GLS2	Blood metabolite ratios
GOT2	Blood metabolite ratios
HEATR4	Blood metabolite ratios
HPS5	Blood metabolite ratios
IVD	Blood metabolite ratios
MBOAT7	Blood metabolite ratios
NAT2	Blood metabolite ratios
NAT8	Blood metabolite ratios
PDXDC1	Blood metabolite ratios
PRODH	Blood metabolite ratios
PRRC2A	Blood metabolite ratios
SCD	Blood metabolite ratios
SGPP1	Blood metabolite ratios
SLC2A9	Blood metabolite ratios
SLC6A13	Blood metabolite ratios
SLC6A20	Blood metabolite ratios
SLC7A6	Blood metabolite ratios
SLC16A9	Blood metabolite ratios
SLC17A3	Blood metabolite ratios
SLC22A1	Blood metabolite ratios
SLC22A4	Blood metabolite ratios
SLC27A2	Blood metabolite ratios
SLC38A1	Blood metabolite ratios
SLCO1B1	Blood metabolite ratios
SNAI2	Blood metabolite ratios
SPTLC3	Blood metabolite ratios
SRD5A2	Blood metabolite ratios
SULT2A1	Blood metabolite ratios
THEM4	Blood metabolite ratios
TKT	Blood metabolite ratios
ZCWPW1	Blood metabolite ratios
ADM	Blood pressure
ADRB1	Blood pressure
ALDH2	Blood pressure
AS3MT	Blood pressure
ATP2B1	Blood pressure
ATXN2	Blood pressure
BANK1	Blood pressure
C10orf107	Blood pressure
CACNB2	Blood pressure
CAMK4	Blood pressure
CAPZA1	Blood pressure
CASZ1	Blood pressure
CCL20	Blood pressure
CDH13	Blood pressure
CHIC2	Blood pressure
CNNM2	Blood pressure
CNTN4	Blood pressure
COL5A1	Blood pressure
CSK	Blood pressure
CYB5R2	Blood pressure
CYP17A1	Blood pressure
DAPK1	Blood pressure
DAW1	Blood pressure
DEFA6	Blood pressure
DEFB1	Blood pressure
EBF1	Blood pressure
EDN3	Blood pressure
ENPEP	Blood pressure
EVX1	Blood pressure
FAM46A	Blood pressure
FES	Blood pressure
FGF5	Blood pressure
FHIT	Blood pressure
FIGN	Blood pressure
GNAS	Blood pressure
GOLGA7B	Blood pressure
GOSR2	Blood pressure
GPATCH2L	Blood pressure
GRB14	Blood pressure
GUCY1A3	Blood pressure
GUCY1B3	Blood pressure
HFE	Blood pressure
JAG1	Blood pressure
KCNMA1	Blood pressure
KLHL32	Blood pressure
LINC00602	Blood pressure
LINC01249	Blood pressure
MAP4	Blood pressure
MECOM	Blood pressure
MIR30D	Blood pressure
MIR1263	Blood pressure
MIR5007	Blood pressure
MOV10	Blood pressure
MRPS35P3	Blood pressure
MTHFR	Blood pressure
MYO16	Blood pressure
NOV	Blood pressure
NPPB	Blood pressure
NPR3	Blood pressure
NT5C2	Blood pressure
NXN	Blood pressure
OR51H1	Blood pressure
OR51H2P	Blood pressure
PHACTR1	Blood pressure
PIK3CG	Blood pressure
PLEKHA7	Blood pressure
PLEKHG1	Blood pressure
POC1B	Blood pressure
PPP3CA	Blood pressure
PRDM8	Blood pressure
PTPN11	Blood pressure
RGS21	Blood pressure
RPL6	Blood pressure
RPL10	Blood pressure
RSPO3	Blood pressure
RXRA	Blood pressure
SFRP5	Blood pressure
SLC4A7	Blood pressure
SLC17A2	Blood pressure
SLC17A3	Blood pressure
SLC39A8	Blood pressure
SOX6	Blood pressure
ST7L	Blood pressure
STK39	Blood pressure
SULT1C3	Blood pressure
SYNJ2BP	Blood pressure
TBX3	Blood pressure
TBX5	Blood pressure
TMEM133	Blood pressure
ULK4	Blood pressure
ZNF652	Blood pressure
ANK2	Blood trace element (Cu levels)
CCDC27	Blood trace element (Cu levels)
CEP104	Blood trace element (Cu levels)
COX7C	Blood trace element (Cu levels)
DFFB	Blood trace element (Cu levels)
EDIL3	Blood trace element (Cu levels)
EPHA6	Blood trace element (Cu levels)
KRR1	Blood trace element (Cu levels)
LRRC47	Blood trace element (Cu levels)
PHLDA1	Blood trace element (Cu levels)
POGZ	Blood trace element (Cu levels)
PSMB4	Blood trace element (Cu levels)
SELENBP1	Blood trace element (Cu levels)
BHMT	Blood trace element (Se levels)
BHMT2	Blood trace element (Se levels)
BIRC5	Blood trace element (Se levels)
CBS	Blood trace element (Se levels)
CCDC144NL	Blood trace element (Se levels)
CITED2	Blood trace element (Se levels)
DHRS7B	Blood trace element (Se levels)
DMGDH	Blood trace element (Se levels)
KCNV2	Blood trace element (Se levels)
KIAA0020	Blood trace element (Se levels)
MED9	Blood trace element (Se levels)
MED25	Blood trace element (Se levels)
MREG	Blood trace element (Se levels)
SOCS3	Blood trace element (Se levels)
TTYH1	Blood trace element (Se levels)
C4orf50	Blood trace element (Zn levels)
CA1	Blood trace element (Zn levels)
CA2	Blood trace element (Zn levels)
CA3	Blood trace element (Zn levels)
CA13	Blood trace element (Zn levels)
CRMP1	Blood trace element (Zn levels)
EPHA6	Blood trace element (Zn levels)
FLRT2	Blood trace element (Zn levels)
FNTB	Blood trace element (Zn levels)
GALNT13	Blood trace element (Zn levels)
KLF8	Blood trace element (Zn levels)
MAX	Blood trace element (Zn levels)
MEOX2	Blood trace element (Zn levels)
PIK3C3	Blood trace element (Zn levels)
PPCDC	Blood trace element (Zn levels)
RPRM	Blood trace element (Zn levels)
SCAMP5	Blood trace element (Zn levels)
ZXDA	Blood trace element (Zn levels)
ZXDB	Blood trace element (Zn levels)
ADCY3	Body mass index
ADCY9	Body mass index
ALDH2	Body mass index
ANKS1B	Body mass index
APOBR	Body mass index
APOL5	Body mass index
ATG4C	Body mass index
ATP2A1	Body mass index
ATXN2L	Body mass index
BCDIN3D	Body mass index
BDNF	Body mass index
BMP2	Body mass index
CADM2	Body mass index
CBX1	Body mass index
CCK	Body mass index
CDKAL1	Body mass index
CHST8	Body mass index
COL6A5	Body mass index
DGKG	Body mass index
DNAJC27	Body mass index
EIF2AK4	Body mass index
ELOVL4	Body mass index
ETV5	Body mass index
FAIM2	Body mass index
FANCL	Body mass index
FTO	Body mass index
GALNT10	Body mass index
GALNT13	Body mass index
GIPR	Body mass index
[truncated: 10,097 more rows]
