# Supplementary material for: Patients with genetically heterogeneous synchronous colorectal cancer carry rare damaging germline mutations in immune-related genes
Source: Nat Commun. 2016 Jul 5;7:12072. doi: 10.1038/ncomms12072 (PMC4935966; doi:10.1038/ncomms12072)
Supplement: Supplementary Data 8 — Results of MEGA using 346 disease-associated gene sets. [file ncomms12072-s9.xlsx]

## Sheet: Supplementary Data 8
Supplementary Data 8. Results of MEGA using 346 disease-associated gene sets.
Legend: Reported are the comparisons of 33 syCRC and 406 soCRC patients and of 33 syCRC patients and 756 individuals from 1000 Genomes Project. For each GWAS gene set, shown are the average number of rare damaging SNPs in each cohort, the associated p-value (two-tailed and one-tailed Wilcoxon rank-sum test) and the false discovery rate (FDR).
Disease associated gene sets	Comparison of syCRC and soCRC patients					Comparison of syCRC patients and individuals from 1000 Genomes
	Average number of SNPs		p-value (two-tailed)	p-value (one-tailed)	FDR	Average number of SNPs		p-value (two-tailed)	p-value (one-tailed)	FDR
	syCRC	soCRC				syCRC	1000 Genomes
Migraine	0.181818	0.0394089	0.00031836	0.00015918	0.0110943	0.181818	0.0330688	1.07628e-05	5.38138e-06	0.00186196
Migraine - clinic-based	0.151515	0.0320197	0.000889831	0.000444915	0.0256568	0.151515	0.0277778	6.21725e-05	3.10862e-05	0.00268896
Allergic sensitization	0.242424	0.0640394	0.00170167	0.000850837	0.0367987	0.242424	0.0489418	5.54594e-05	2.77297e-05	0.00268896
Response to Vitamin E supplementation	0.0606061	0.00985222	0.0160132	0.0080066	0.213099	0.0606061	0.00396825	6.12131e-05	3.06066e-05	0.00268896
Inflammatory bowel disease (early onset)	0.0909091	0.00492611	7.91468e-06	3.95734e-06	0.00136924	0.0909091	0.0119048	0.000288008	0.000144004	0.00996507
Self-reported allergy	0.212121	0.0788177	0.00799408	0.00399704	0.139788	0.212121	0.0595238	0.000549797	0.000274898	0.0158525
Multiple sclerosis	0.454545	0.184729	0.000212166	0.000106083	0.0110943	0.454545	0.251323	0.00715345	0.00357673	0.146358
Response to hepatitis C treatment	0.0909091	0.0320197	0.0636685	0.0318342	0.400465	0.0909091	0.0198413	0.00751121	0.0037556	0.146358
Migraine without aura	0.0909091	0.0369458	0.133717	0.0668583	0.593153	0.0909091	0.021164	0.00761401	0.00380701	0.146358
Periodontitis (PAL4Q3)	0.151515	0.0270936	0.000250719	0.00012536	0.0110943	0.151515	0.047619	0.00855155	0.00427577	0.147942
Metabolite levels (Dihydroxy docosatrienoic acid)	0.0606061	0.00492611	0.00124125	0.000620624	0.0306766	0.0606061	0.010582	0.0120397	0.00601985	0.189352
Parent of origin effect on language impairment (paternal)	0.0909091	0.0295567	0.0626926	0.0313463	0.400465	0.0909091	0.0224868	0.0144926	0.00724631	0.208935
Response to amphetamines	0.242424	0.123153	0.0296106	0.0148053	0.323591	0.242424	0.117725	0.0215728	0.0107864	0.287084
Acne (severe)	0.454545	0.194581	0.000320645	0.000160323	0.0110943	0.454545	0.289683	0.0302542	0.0151271	0.327124
Longevity	0.181818	0.0541872	0.0142708	0.0071354	0.213099	0.181818	0.0595238	0.02724	0.01362	0.327124
Bone mineral density (paediatric, total body less head)	0.0606061	0.0147783	0.059089	0.0295445	0.400465	0.0606061	0.0132275	0.0297298	0.0148649	0.327124
Asthma and hay fever	0.151515	0.0812808	0.119567	0.0597837	0.593153	0.151515	0.0595238	0.0339256	0.0169628	0.345243
Bipolar disorder and schizophrenia	0.242424	0.0665025	0.00808025	0.00404012	0.139788	0.242424	0.0859788	0.0404869	0.0202435	0.365199
Idiopathic pulmonary fibrosis	0.0606061	0.0123153	0.0336684	0.0168342	0.323591	0.0606061	0.0145503	0.0422196	0.0211098	0.365199
Biochemical measures	0.0606061	0.0541872	0.877614	0.438807	0.942926	0.0606061	0.0145503	0.0422196	0.0211098	0.365199
Breast cancer	0.333333	0.179803	0.0185548	0.00927738	0.229284	0.333333	0.219577	0.062812	0.031406	0.424761
Metabolite levels (MHPG)	0.0606061	0.0123153	0.0336684	0.0168342	0.323591	0.0606061	0.015873	0.0571169	0.0285585	0.424761
Type 2 diabetes	0.666667	0.330049	0.0374046	0.0187023	0.340579	0.666667	0.354497	0.0535068	0.0267534	0.424761
Cardiac Troponin-T levels	0.0909091	0.0270936	0.0453083	0.0226542	0.391917	0.0909091	0.031746	0.0676117	0.0338058	0.424761
Atrial fibrillation	0.151515	0.046798	0.0489901	0.0244951	0.400465	0.151515	0.0515873	0.0631671	0.0315835	0.424761
HIV-1 viral setpoint	0.0909091	0.0320197	0.0636685	0.0318342	0.400465	0.0909091	0.0330688	0.0681778	0.0340889	0.424761
Body mass index (interaction)	0.0909091	0.0418719	0.165011	0.0825057	0.663883	0.0909091	0.0343915	0.0687474	0.0343737	0.424761
Temperament (bipolar disorder)	0.0606061	0.0788177	0.774313	0.612844	0.990859	0.0606061	0.015873	0.0571169	0.0285585	0.424761
Menarche (age at onset)	0.212121	0.187192	0.975448	0.487724	0.944344	0.212121	0.0978836	0.0830423	0.0415211	0.49539
Alcohol consumption	0.0909091	0.0369458	0.133717	0.0668583	0.593153	0.0909091	0.0343915	0.0916516	0.0458258	0.511475
Celiac disease	0.242424	0.174877	0.189274	0.0946368	0.696088	0.242424	0.146825	0.0890293	0.0445146	0.511475
Aging	0.0606061	0.00985222	0.0160132	0.0080066	0.213099	0.0606061	0.0198413	0.114984	0.0574922	0.590453
Orofacial clefts	0.0909091	0.0295567	0.0626926	0.0313463	0.400465	0.0909091	0.037037	0.119456	0.0597279	0.590453
Antineutrophil cytoplasmic antibody-associated vasculitis	0.0606061	0.0197044	0.131044	0.0655222	0.593153	0.0606061	0.021164	0.115706	0.0578528	0.590453
Type 1 diabetes autoantibodies	0.121212	0.0665025	0.23926	0.11963	0.766517	0.121212	0.0582011	0.117375	0.0586875	0.590453
Plasma omega-6 polyunsaturated fatty acid levels (dihomo-gamma-linolenic acid)	0.121212	0.0738916	0.329394	0.164697	0.821761	0.121212	0.0595238	0.151159	0.0755796	0.726404
Fasting glucose-related traits (interaction with BMI)	0.212121	0.0985222	0.0780785	0.0390392	0.465778	0.212121	0.117725	0.15642	0.07821	0.731369
Presence of antiphospholipid antibodies	0.030303	0.00985222	0.289318	0.144659	0.794476	0.030303	0.00793651	0.180905	0.0904523	0.802474
Select biomarker traits	0.030303	0.0123153	0.394574	0.197287	0.867819	0.030303	0.00793651	0.180905	0.0904523	0.802474
Rheumatoid arthritis	0.333333	0.236453	0.230551	0.115276	0.752554	0.333333	0.227513	0.194576	0.0972879	0.841541
Bone mineral density (paediatric, skull)	0.0606061	0.0320197	0.386453	0.193227	0.867819	0.0606061	0.0251323	0.216047	0.108024	0.911615
Blood pressure	0.242424	0.142857	0.317946	0.158973	0.820965	0.242424	0.121693	0.223867	0.111933	0.922119
Coronary artery disease	0.0606061	0.0344828	0.443064	0.221532	0.900956	0.0606061	0.026455	0.244301	0.122151	0.939204
Plasminogen activator inhibitor type 1 levels (PAI-1)	0.030303	0.0197044	0.681947	0.340973	0.924344	0.030303	0.00925926	0.238731	0.119365	0.939204
Celiac disease and Rheumatoid arthritis	0.0606061	0.0418719	0.612852	0.306426	0.924344	0.0606061	0.026455	0.244301	0.122151	0.939204
Periodontal microbiota	0.151515	0.08867	0.175591	0.0877953	0.675061	0.151515	0.101852	0.258869	0.129434	0.952857
Metabolic syndrome	0.181818	0.133005	0.368681	0.18434	0.867819	0.181818	0.123016	0.255662	0.127831	0.952857
Information processing speed	0.0606061	0.0197044	0.131044	0.0655222	0.593153	0.0606061	0.0304233	0.275769	0.137884	0.973632
Hematology traits	0.0606061	0.0221675	0.175594	0.0877969	0.675061	0.0606061	0.0277778	0.273399	0.1367	0.973632
Primary tooth development (number of teeth)	0.0606061	0.0123153	0.0336684	0.0168342	0.323591	0.0606061	0.0396825	0.462347	0.231174	1
Parkinson s disease	0.181818	0.0862069	0.0614323	0.0307161	0.400465	0.181818	0.165344	0.671102	0.335551	1
Bipolar disorder	0.363636	0.20936	0.0648151	0.0324076	0.400465	0.363636	0.339947	0.874629	0.437314	1
Activated partial thromboplastin time	0.121212	0.0492611	0.0810421	0.040521	0.467343	0.121212	0.0820106	0.409869	0.204934	1
Asthma (childhood onset)	0.0606061	0.00492611	0.0882377	0.0441188	0.487198	0.0606061	0.0119048	0.347037	0.173519	1
Liver enzyme levels (aspartate transaminase)	0.030303	0.00492611	0.0901175	0.0450587	0.487198	0.030303	0.0198413	0.677777	0.338889	1
Primary tooth development (time to first tooth eruption)	0.0909091	0.0369458	0.108445	0.0542223	0.568513	0.0909091	0.0608466	0.441385	0.220693	1
Obesity	0.151515	0.0788177	0.132977	0.0664885	0.593153	0.151515	0.14418	0.72827	0.364135	1
Hypertension	0.121212	0.0566502	0.138565	0.0692827	0.599296	0.121212	0.0886243	0.453432	0.226716	1
Alcohol dependence	0.0909091	0.0418719	0.165011	0.0825057	0.663883	0.0909091	0.0714286	0.651458	0.325729	1
Crohn s disease	0.424242	0.261084	0.159063	0.0795315	0.663883	0.424242	0.396825	0.914456	0.457228	1
Response to antipsychotic treatment	0.0909091	0.044335	0.197158	0.0985789	0.696088	0.0909091	0.0515873	0.325459	0.16273	1
Response to cytadine analogues (cytosine arabinoside)	0.030303	0.00985222	0.186161	0.0930803	0.696088	0.030303	0.0119048	0.356406	0.178203	1
Obesity-related traits	1.81818	1.5468	0.193876	0.0969379	0.696088	1.81818	1.62831	0.356585	0.178293	1
Myopia (pathological)	0.181818	0.12069	0.216939	0.10847	0.75061	0.181818	0.12963	0.363061	0.18153	1
Fasting glucose-related traits	0.0909091	0.044335	0.229253	0.114627	0.752554	0.0909091	0.0608466	0.462908	0.231454	1
Nephropathy	0.0606061	0.0246305	0.224386	0.112193	0.752554	0.0606061	0.0436508	0.61533	0.307665	1
Type 1 diabetes	0.181818	0.0985222	0.245366	0.122683	0.771788	0.181818	0.134921	0.590562	0.295281	1
Triglycerides	0.242424	0.169951	0.28312	0.14156	0.794476	0.242424	0.161376	0.340255	0.170128	1
Systolic blood pressure	0.121212	0.0689655	0.268102	0.134051	0.794476	0.121212	0.0859788	0.449499	0.22475	1
Quantitative traits	0.0909091	0.046798	0.265384	0.132692	0.794476	0.0909091	0.0621693	0.46465	0.232325	1
Acute lymphoblastic leukemia (childhood)	0.121212	0.0492611	0.286203	0.143101	0.794476	0.121212	0.0674603	0.528109	0.264055	1
Thyroid hormone levels	0.0606061	0.0270936	0.276385	0.138193	0.794476	0.0606061	0.042328	0.613761	0.306881	1
Kawasaki disease	0.0909091	0.0270936	0.264779	0.13239	0.794476	0.0909091	0.0462963	0.621756	0.310878	1
Melanoma	0.0606061	0.0270936	0.276385	0.138193	0.794476	0.0606061	0.0529101	0.795051	0.397526	1
Alzheimer s disease (cognitive decline)	0.181818	0.128079	0.296443	0.148222	0.801324	0.181818	0.136243	0.397597	0.198798	1
Response to fenofibrate (adiponectin levels)	0.0909091	0.0517241	0.305846	0.152923	0.814022	0.0909091	0.0608466	0.441385	0.220693	1
Major depressive disorder	0.212121	0.130542	0.313436	0.156718	0.820965	0.212121	0.177249	0.75616	0.37808	1
Eating disorders (purging via substances)	0.121212	0.0763547	0.332504	0.166252	0.821761	0.121212	0.0886243	0.522719	0.261359	1
Corneal structure	0.121212	0.0566502	0.328896	0.164448	0.821761	0.121212	0.0687831	0.531114	0.265557	1
Cognitive function	0.0606061	0.0320197	0.386453	0.193227	0.867819	0.0606061	0.0291005	0.303187	0.151593	1
Proinsulin levels	0.121212	0.0615764	0.370507	0.185254	0.867819	0.121212	0.0621693	0.377905	0.188953	1
Obesity (early onset extreme)	0.0606061	0.0320197	0.386453	0.193227	0.867819	0.0606061	0.0383598	0.520677	0.260338	1
Renal function-related traits (eGRFcrea)	0.030303	0.0123153	0.394574	0.197287	0.867819	0.030303	0.0171958	0.578059	0.28903	1
Bipolar disorder (mood-incongruent)	0.0606061	0.0344828	0.388962	0.194481	0.867819	0.0606061	0.0502646	0.737187	0.368593	1
Amyotrophic lateral sclerosis (sporadic)	0.454545	0.426108	0.396287	0.198144	0.867819	0.454545	0.473545	0.878	0.439	1
Progressive supranuclear palsy	0.030303	0.0147783	0.49612	0.24806	0.900956	0.030303	0.0119048	0.356406	0.178203	1
Smoking behavior	0.0606061	0.0369458	0.499953	0.249976	0.900956	0.0606061	0.0410053	0.553434	0.276717	1
Coronary heart disease	0.242424	0.187192	0.48217	0.241085	0.900956	0.242424	0.210317	0.630711	0.315355	1
Diabetic retinopathy	0.0909091	0.0640394	0.472639	0.236319	0.900956	0.0909091	0.0727513	0.65337	0.326685	1
Myocardial infarction (early onset)	0.030303	0.0147783	0.49612	0.24806	0.900956	0.030303	0.0198413	0.677777	0.338889	1
Urate levels	0.212121	0.179803	0.497643	0.248821	0.900956	0.212121	0.195767	0.698455	0.349227	1
Oleic acid (18:1n-9) plasma levels	0.030303	0.0147783	0.49612	0.24806	0.900956	0.030303	0.0251323	0.854458	0.427229	1
Pulmonary function decline	0.0606061	0.0369458	0.499953	0.249976	0.900956	0.0606061	0.0542328	0.875416	0.437708	1
Metabolite levels (HVA)	0.0606061	0.0344828	0.443064	0.221532	0.900956	0.0606061	0.0555556	0.902343	0.451172	1
Retinal vascular caliber	0.030303	0.0147783	0.49612	0.24806	0.900956	0.030303	0.0291005	0.969026	0.484513	1
Tonometry	0.0606061	0.0344828	0.443064	0.221532	0.900956	0.0606061	0.0595238	0.980259	0.49013	1
Metabolite levels (X-11787)	0.0606061	0.0369458	0.499953	0.249976	0.900956	0.0606061	0.0621693	0.993233	0.503383	1
D-dimer levels	0.0606061	0.0369458	0.4457	0.22285	0.900956	0.0606061	0.0634921	0.968733	0.515634	1
Caffeine consumption	0.030303	0.0147783	0.49612	0.24806	0.900956	0.030303	0.031746	0.96205	0.518975	1
Heart failure	0.030303	0.0147783	0.49612	0.24806	0.900956	0.030303	0.031746	0.96205	0.518975	1
Axial length	0.121212	0.091133	0.473972	0.236986	0.900956	0.121212	0.136243	0.891728	0.554136	1
Testicular germ cell tumor	0.0909091	0.0665025	0.515375	0.257687	0.913106	0.0909091	0.0727513	0.609923	0.304962	1
Height	0.787879	0.667488	0.517251	0.258625	0.913106	0.787879	0.75	0.996622	0.498311	1
Schizophrenia	0.333333	0.302956	0.523041	0.26152	0.914001	0.333333	0.46164	0.454371	0.772815	1
Coronary artery disease or ischemic stroke	0.030303	0.0172414	0.592114	0.296057	0.924344	0.030303	0.0119048	0.356406	0.178203	1
Diastolic blood pressure	0.121212	0.0935961	0.605378	0.302689	0.924344	0.121212	0.0806878	0.391339	0.19567	1
Coronary artery disease or large artery stroke	0.030303	0.0172414	0.592114	0.296057	0.924344	0.030303	0.0132275	0.414223	0.207111	1
Homeostasis model assessment of beta-cell function (interaction)	0.030303	0.0197044	0.681947	0.340973	0.924344	0.030303	0.0132275	0.414223	0.207111	1
Hemostatic factors and hematological phenotypes	0.0606061	0.044335	0.668212	0.334106	0.924344	0.0606061	0.0343915	0.426592	0.213296	1
Depression (quantitative trait)	0.030303	0.0197044	0.681947	0.340973	0.924344	0.030303	0.0145503	0.470608	0.235304	1
Response to antidepressant treatment	0.030303	0.0197044	0.681947	0.340973	0.924344	0.030303	0.015873	0.525273	0.262636	1
Bilirubin levels	0.0909091	0.0738916	0.683908	0.341954	0.924344	0.0909091	0.0674603	0.558817	0.279409	1
Metabolite levels	0.393939	0.352217	0.674544	0.337272	0.924344	0.393939	0.345238	0.60327	0.301635	1
Hippocampal atrophy	0.0909091	0.0714286	0.56176	0.28088	0.924344	0.0909091	0.0767196	0.615597	0.307799	1
Lipid traits	0.0909091	0.0492611	0.648253	0.324126	0.924344	0.0909091	0.0462963	0.676985	0.338493	1
Glycated hemoglobin levels	0.0909091	0.0738916	0.683908	0.341954	0.924344	0.0909091	0.0740741	0.698369	0.349185	1
Vitiligo	0.151515	0.125616	0.586904	0.293452	0.924344	0.151515	0.141534	0.753473	0.376737	1
Bone properties (heel)	0.030303	0.0197044	0.681947	0.340973	0.924344	0.030303	0.0238095	0.812995	0.406497	1
Sexual dimorphism in anthropometric traits	0.030303	0.0197044	0.681947	0.340973	0.924344	0.030303	0.0238095	0.812995	0.406497	1
QT interval (interaction)	0.030303	0.0197044	0.681947	0.340973	0.924344	0.030303	0.026455	0.815281	0.40764	1
Fat distribution (HIV)	0.030303	0.0197044	0.681947	0.340973	0.924344	0.030303	0.0277778	0.895344	0.447672	1
Serum albumin level	0.030303	0.0172414	0.592114	0.296057	0.924344	0.030303	0.0343915	0.898449	0.550776	1
Blood metabolite levels	0.363636	0.359606	0.538038	0.269019	0.924344	0.363636	0.437831	0.859151	0.570424	1
Lupus nephritis in systemic lupus erythematosus	0.0606061	0.044335	0.668212	0.334106	0.924344	0.0606061	0.0727513	0.850716	0.574642	1
Colorectal cancer	0.0909091	0.0689655	0.6376	0.3188	0.924344	0.0909091	0.10582	0.832777	0.583612	1
Bone mineral density (hip)	0.030303	0.0197044	0.681947	0.340973	0.924344	0.030303	0.0383598	0.81195	0.594025	1
Graves disease	0.030303	0.0197044	0.681947	0.340973	0.924344	0.030303	0.042328	0.783499	0.608251	1
Fasting insulin-related traits (interaction with BMI)	0.0606061	0.044335	0.668212	0.334106	0.924344	0.0606061	0.0806878	0.746208	0.626896	1
LDL cholesterol	0.212121	0.162562	0.577437	0.288718	0.924344	0.212121	0.223545	0.724402	0.637799	1
Venous thromboembolism	0.030303	0.0197044	0.681947	0.340973	0.924344	0.030303	0.0449735	0.710197	0.644901	1
Metabolite levels (HVA/MHPG ratio)	0.0606061	0.0418719	0.612852	0.306426	0.924344	0.0606061	0.0899471	0.669371	0.665315	1
DNA methylation (variation)	0.0606061	0.046798	0.722523	0.361261	0.927338	0.0606061	0.037037	0.489342	0.244671	1
IgG glycosylation	0.0606061	0.0517241	0.728341	0.36417	0.927338	0.0606061	0.0449735	0.558056	0.279028	1
QRS duration	0.0909091	0.0738916	0.722899	0.361449	0.927338	0.0909091	0.0767196	0.723607	0.361803	1
Smooth-surface caries	0.0606061	0.046798	0.722523	0.361261	0.927338	0.0606061	0.0595238	0.829681	0.414841	1
Brain structure	0.0606061	0.046798	0.722523	0.361261	0.927338	0.0606061	0.0555556	0.851177	0.425588	1
Chronic obstructive pulmonary disease-related biomarkers	0.0606061	0.0492611	0.725431	0.362715	0.927338	0.0606061	0.0542328	0.875416	0.437708	1
Pulmonary function (interaction)	0.151515	0.142857	0.729006	0.364503	0.927338	0.151515	0.156085	0.927569	0.463784	1
Sudden cardiac arrest	0.0606061	0.046798	0.722523	0.361261	0.927338	0.0606061	0.0912698	0.619211	0.690395	1
Immune reponse to smallpox (secreted IL-2)	0.030303	0.0246305	0.767714	0.383857	0.941946	0.030303	0.015873	0.525273	0.262636	1
Response to angiotensin II receptor blocker therapy	0.030303	0.0221675	0.765601	0.3828	0.941946	0.030303	0.0238095	0.770928	0.385464	1
HDL cholesterol	0.333333	0.256158	0.752982	0.376491	0.941946	0.333333	0.268519	0.801255	0.400628	1
Pulmonary function	0.121212	0.105911	0.754063	0.377032	0.941946	0.121212	0.15873	0.680639	0.659681	1
Urinary metabolites (H-NMR features)	0.030303	0.0221675	0.765601	0.3828	0.941946	0.030303	0.0502646	0.604081	0.697959	1
Tuberculosis	0.0606061	0.0517241	0.827338	0.413669	0.942926	0.0606061	0.0396825	0.522194	0.261097	1
Hematological and biochemical traits	0.121212	0.0960591	0.791453	0.395727	0.942926	0.121212	0.0687831	0.572928	0.286464	1
HIV-1 susceptibility	0.030303	0.0246305	0.843332	0.421666	0.942926	0.030303	0.0198413	0.630074	0.315037	1
Telomere length	0.0909091	0.08867	0.891522	0.445761	0.942926	0.0909091	0.0780423	0.725545	0.362773	1
Dialysis-related mortality	0.0606061	0.0615764	0.932025	0.466013	0.942926	0.0606061	0.0502646	0.764735	0.382368	1
Periodontitis (CDC/AAP)	0.0606061	0.0566502	0.926367	0.463184	0.942926	0.0606061	0.0502646	0.791872	0.395936	1
Serum metabolite levels	0.0606061	0.0541872	0.877614	0.438807	0.942926	0.0606061	0.0529101	0.848022	0.424011	1
Psychosis (atypical)	0.030303	0.0246305	0.843332	0.421666	0.942926	0.030303	0.0251323	0.854458	0.427229	1
Interstitial lung disease	0.030303	0.0246305	0.843332	0.421666	0.942926	0.030303	0.026455	0.894235	0.447118	1
Body mass index	0.181818	0.152709	0.857481	0.42874	0.942926	0.181818	0.162698	0.956877	0.478438	1
Neutrophil count	0.030303	0.0295567	0.91752	0.45876	0.942926	0.030303	0.0304233	0.970094	0.485047	1
Rhegmatogenous retinal detachment	0.030303	0.0246305	0.843332	0.421666	0.942926	0.030303	0.0304233	0.995814	0.502093	1
Contrast sensitivity	0.030303	0.0270936	0.915513	0.457757	0.942926	0.030303	0.0330688	0.993721	0.503139	1
Preeclampsia	0.0606061	0.0246305	0.822774	0.411387	0.942926	0.0606061	0.0383598	0.921046	0.539477	1
Thiazide-induced adverse metabolic effects in hypertensive patients	0.121212	0.115764	0.833851	0.416925	0.942926	0.121212	0.137566	0.859956	0.570022	1
Glycemic traits (pregnancy)	0.0606061	0.0566502	0.880479	0.44024	0.942926	0.0606061	0.0687831	0.854895	0.572553	1
Lipid metabolism phenotypes	0.0606061	0.0517241	0.778515	0.389258	0.942926	0.0606061	0.0727513	0.810745	0.594627	1
Metabolite levels (Pyroglutamine)	0.0606061	0.0591133	0.929196	0.464598	0.942926	0.0606061	0.0753968	0.76984	0.61508	1
Age-related macular degeneration	0.121212	0.12069	0.904071	0.452035	0.942926	0.121212	0.156085	0.762835	0.618582	1
Lymphoma	0.030303	0.0246305	0.843332	0.421666	0.942926	0.030303	0.042328	0.758722	0.620639	1
Inflammatory bowel disease	0.333333	0.310345	0.859995	0.429997	0.942926	0.333333	0.374339	0.714922	0.642539	1
Alzheimer s disease (age of onset)	0.030303	0.0270936	0.915513	0.457757	0.942926	0.030303	0.0436508	0.711016	0.644492	1
Coronary artery calcification	0.0606061	0.0541872	0.877614	0.438807	0.942926	0.0606061	0.0820106	0.709364	0.645318	1
Chronic kidney disease	0.212121	0.162562	0.797798	0.398899	0.942926	0.212121	0.203704	0.653905	0.673048	1
Ulcerative colitis	0.181818	0.184729	0.835466	0.417733	0.942926	0.181818	0.240741	0.63363	0.683185	1
Immune response to smallpox vaccine (IL-6)	0.0606061	0.0615764	0.932025	0.466013	0.942926	0.0606061	0.0899471	0.60511	0.697445	1
Response to methotrexate in juvenile idiopathic arthritis	0.0909091	0.091133	0.898576	0.449288	0.942926	0.0909091	0.142857	0.524424	0.737788	1
Liver enzyme levels (gamma-glutamyl transferase)	0.0606061	0.0566502	0.880479	0.44024	0.942926	0.0606061	0.0952381	0.516801	0.7416	1
Immune response to anthrax vaccine	0.030303	0.0270936	0.915513	0.457757	0.942926	0.030303	0.0582011	0.513918	0.743041	1
Cognitive performance	0.121212	0.123153	0.938554	0.469277	0.944011	0.121212	0.134921	0.924202	0.537899	1
Coagulation factor levels	0.030303	0.0295567	0.982554	0.491277	0.944344	0.030303	0.021164	0.72472	0.36236	1
Social communication problems	0.0909091	0.091133	0.969979	0.48499	0.944344	0.0909091	0.0793651	0.769815	0.384907	1
White blood cell types	0.030303	0.0295567	0.982554	0.491277	0.944344	0.030303	0.0304233	0.970094	0.485047	1
Chronic lymphocytic leukemia	0.0606061	0.0591133	0.973553	0.486777	0.944344	0.0606061	0.0634921	0.99173	0.504135	1
Hair color	0.030303	0.0295567	0.982554	0.491277	0.944344	0.030303	0.0343915	0.960002	0.519999	1
Amyotrophic lateral sclerosis	0.0909091	0.100985	0.980374	0.490187	0.944344	0.0909091	0.109788	0.811192	0.594404	1
Anorexia nervosa	0.0606061	0.0615764	0.976338	0.488169	0.944344	0.0606061	0.126984	0.319037	0.840482	1
Blood trace element (Cu levels)	0.0606061	0.0640394	0.936861	0.53157	0.958546	0.0606061	0.0330688	0.395335	0.197667	1
Plasma omega-6 polyunsaturated fatty acid levels (gamma-linolenic acid)	0.0909091	0.0935961	0.992007	0.503996	0.958546	0.0909091	0.0608466	0.484516	0.242258	1
Fasting insulin (interaction)	0.030303	0.0344828	0.897176	0.551412	0.958546	0.030303	0.0277778	0.9324	0.4662	1
Homeostasis model assessment of insulin resistance (interaction)	0.030303	0.0344828	0.897176	0.551412	0.958546	0.030303	0.0304233	0.995814	0.502093	1
Mean corpuscular hemoglobin concentration	0.030303	0.0344828	0.897176	0.551412	0.958546	0.030303	0.0357143	0.958978	0.520511	1
Insulin resistance/response	0.030303	0.0320197	0.955138	0.522431	0.958546	0.030303	0.0343915	0.928615	0.535692	1
Autism	0.030303	0.0344828	0.897176	0.551412	0.958546	0.030303	0.037037	0.896492	0.551754	1
Alzheimer s disease biomarkers	0.030303	0.0369458	0.895386	0.552307	0.958546	0.030303	0.037037	0.839671	0.580164	1
Psoriasis	0.0606061	0.0714286	0.928835	0.535582	0.958546	0.0606061	0.0701058	0.833262	0.583369	1
Bone mineral density (spine)	0.030303	0.0369458	0.895386	0.552307	0.958546	0.030303	0.0396825	0.811041	0.59448	1
Sex hormone-binding globulin levels	0.030303	0.0344828	0.897176	0.551412	0.958546	0.030303	0.0396825	0.785271	0.607365	1
Ovarian cancer	0.0606061	0.0689655	0.891854	0.554073	0.958546	0.0606061	0.0753968	0.751354	0.624323	1
Pancreatic cancer	0.030303	0.0320197	0.955138	0.522431	0.958546	0.030303	0.0449735	0.688048	0.655976	1
Bulimia nervosa	0.030303	0.0320197	0.955138	0.522431	0.958546	0.030303	0.0489418	0.664355	0.667822	1
Erectile dysfunction and prostate cancer treatment	0.030303	0.0394089	0.893596	0.553202	0.958546	0.030303	0.0502646	0.604081	0.697959	1
Alzheimer s disease (late onset)	0.0909091	0.0985222	0.98516	0.50742	0.958546	0.0909091	0.137566	0.508116	0.745942	1
Calcium levels	0.0909091	0.0960591	0.988584	0.505708	0.958546	0.0909091	0.141534	0.460256	0.769872	1
Immune reponse to smallpox (secreted IFN-alpha)	0.030303	0.0369458	0.895386	0.552307	0.958546	0.030303	0.0714286	0.410269	0.794865	1
Liver enzyme levels (alkaline phosphatase)	0.030303	0.0344828	0.897176	0.551412	0.958546	0.030303	0.0701058	0.398547	0.800727	1
Autism spectrum disorder, attention deficit-hyperactivity disorder, bipolar disorder, major depressive disorder, and schizophrenia (combined)	0.0909091	0.100985	0.948104	0.525948	0.958546	0.0909091	0.150794	0.3768	0.8116	1
Basal cell carcinoma	0.030303	0.0418719	0.839775	0.580113	0.970227	0.030303	0.026455	0.894235	0.447118	1
Multiple myeloma	0.030303	0.0369458	0.8432	0.5784	0.970227	0.030303	0.0277778	0.9324	0.4662	1
Wegener s granulomatosis	0.0606061	0.0369458	0.869079	0.56546	0.970227	0.0606061	0.031746	0.986662	0.506669	1
Systemic lupus erythematosus and Systemic sclerosis	0.030303	0.0418719	0.839775	0.580113	0.970227	0.030303	0.0383598	0.81195	0.594025	1
Fractional exhaled nitric oxide (childhood)	0.0606061	0.0689655	0.853662	0.573169	0.970227	0.0606061	0.0767196	0.750067	0.624966	1
Bone mineral density	0.121212	0.137931	0.839093	0.580454	0.970227	0.121212	0.171958	0.589676	0.705162	1
Attention deficit hyperactivity disorder	0.0606061	0.0738916	0.848567	0.575716	0.970227	0.0606061	0.145503	0.21944	0.89028	1
Immunoglobulin A	0.0606061	0.0738916	0.811943	0.594029	0.988144	0.0606061	0.0674603	0.964273	0.517864	1
Airflow obstruction	0.030303	0.0394089	0.792884	0.603558	0.989721	0.030303	0.0568783	0.564358	0.717821	1
Anger	0.030303	0.0394089	0.792884	0.603558	0.989721	0.030303	0.0621693	0.481657	0.759171	1
Heart rate	0.030303	0.0394089	0.792884	0.603558	0.989721	0.030303	0.0634921	0.466623	0.766689	1
Periodontal disease-related phenotypes	0.0606061	0.0763547	0.774313	0.612844	0.990859	0.0606061	0.0396825	0.522194	0.261097	1
Hypothyroidism	0.0606061	0.0738916	0.776721	0.611639	0.990859	0.0606061	0.0952381	0.572481	0.71376	1
Renal function-related traits (BUN)	0.0909091	0.0862069	0.735872	0.632064	0.994064	0.0909091	0.0396825	0.529243	0.264621	1
Plasma omega-6 polyunsaturated fatty acid levels (linoleic acid)	0.0606061	0.0763547	0.740526	0.629737	0.994064	0.0606061	0.0502646	0.791872	0.395936	1
Plasma omega-6 polyunsaturated fatty acid levels (adrenic acid)	0.030303	0.0418719	0.745927	0.627036	0.994064	0.030303	0.0330688	0.961026	0.519487	1
Liver enzyme levels (alanine transaminase)	0.030303	0.0418719	0.745927	0.627036	0.994064	0.030303	0.0489418	0.643799	0.678101	1
Weight	0.030303	0.046798	0.742806	0.628597	0.994064	0.030303	0.0515873	0.622489	0.688756	1
Protein quantitative trait loci	0.0909091	0.118227	0.742265	0.628868	0.994064	0.0909091	0.132275	0.608894	0.695553	1
Bladder cancer	0.0606061	0.0812808	0.672511	0.663745	1	0.0606061	0.0515873	0.82017	0.410085	1
vWF and FVIII levels	0.030303	0.0517241	0.586673	0.706663	1	0.030303	0.0277778	0.9324	0.4662	1
Visceral adipose tissue adjusted for BMI	0.0909091	0.12069	0.711863	0.644068	1	0.0909091	0.108466	0.812907	0.593547	1
Asthma	0.0606061	0.0837438	0.670323	0.664839	1	0.0606061	0.0727513	0.810745	0.594627	1
Homocysteine levels	0.0606061	0.123153	0.299085	0.850458	1	0.0606061	0.0753968	0.808043	0.595978	1
Adiponectin levels	0.030303	0.044335	0.70206	0.64897	1	0.030303	0.042328	0.758722	0.620639	1
Visceral adipose tissue/subcutaneous adipose tissue ratio	0.0606061	0.100985	0.522427	0.738786	1	0.0606061	0.0820106	0.744923	0.627539	1
Personality dimensions	0.030303	0.0591133	0.52015	0.739925	1	0.030303	0.0436508	0.711016	0.644492	1
Prostate cancer (gene x gene interaction)	0.151515	0.211823	0.660163	0.669918	1	0.151515	0.199735	0.669623	0.665188	1
Attention deficit hyperactivity disorder and conduct disorder	0.030303	0.0492611	0.622644	0.688678	1	0.030303	0.0462963	0.665906	0.667047	1
Pubertal anthropometrics	0.030303	0.046798	0.700574	0.649713	1	0.030303	0.047619	0.665131	0.667435	1
Waist circumference	0.030303	0.0492611	0.622644	0.688678	1	0.030303	0.0489418	0.623956	0.688022	1
Atopic dermatitis	0.030303	0.0566502	0.5213	0.73935	1	0.030303	0.0515873	0.603368	0.698316	1
Bipolar disorder (body mass index interaction)	0.030303	0.0492611	0.622644	0.688678	1	0.030303	0.0568783	0.601228	0.699386	1
Red blood cell traits	0.0606061	0.108374	0.427254	0.786373	1	0.0606061	0.0978836	0.56929	0.715355	1
Mean corpuscular hemoglobin	0.030303	0.0985222	0.20637	0.896815	1	0.030303	0.0555556	0.547842	0.726079	1
Uric acid levels	0.151515	0.133005	0.687365	0.656317	1	0.151515	0.149471	0.538728	0.730636	1
Lung cancer	0.030303	0.0738916	0.346958	0.826521	1	0.030303	0.0582011	0.529951	0.735024	1
Periodontitis (Mean PAL)	0.030303	0.0566502	0.5213	0.73935	1	0.030303	0.0608466	0.528678	0.735661	1
Waist-hip ratio	0.0606061	0.0591133	0.518864	0.740568	1	0.0606061	0.0595238	0.510227	0.744887	1
PR interval	0.0606061	0.0960591	0.524246	0.737877	1	0.0606061	0.0965608	0.490401	0.754799	1
Electrocardiographic traits	0.030303	0.0517241	0.621299	0.68935	1	0.030303	0.0608466	0.467754	0.766123	1
Cardiovascular disease risk factors	0.030303	0.0566502	0.5213	0.73935	1	0.030303	0.0634921	0.452636	0.773682	1
MRI atrophy measures	0.030303	0.0738916	0.388591	0.805705	1	0.030303	0.0648148	0.438561	0.780719	1
Mean platelet volume	0.0909091	0.135468	0.618301	0.690849	1	0.0909091	0.152116	0.404732	0.797634	1
Bronchopulmonary dysplasia	0.0606061	0.0862069	0.668136	0.665932	1	0.0606061	0.111111	0.391257	0.804372	1
PR interval in Tripanosoma cruzi seropositivity	0.030303	0.0566502	0.551734	0.724133	1	0.030303	0.0727513	0.363212	0.818394	1
Response to statin therapy	0.0909091	0.135468	0.571447	0.714276	1	0.0909091	0.160053	0.362359	0.81882	1
Visceral fat	0.121212	0.125616	0.700356	0.649822	1	0.121212	0.177249	0.346905	0.826548	1
Corneal astigmatism	0.030303	0.0541872	0.585396	0.707302	1	0.030303	0.0806878	0.339518	0.830241	1
Immune response to measles-mumps-rubella vaccine	0.030303	0.0665025	0.516695	0.741652	1	0.030303	0.0806878	0.329488	0.835256	1
Intelligence	0.030303	0.0566502	0.584118	0.707941	1	0.030303	0.0833333	0.318972	0.840514	1
Platelet counts	0.121212	0.14532	0.480975	0.759512	1	0.121212	0.177249	0.318357	0.840821	1
Subcutaneous adipose tissue	0.030303	0.0738916	0.36675	0.816625	1	0.030303	0.0846561	0.300068	0.849966	1
Eating disorders	0.030303	0.0615764	0.490493	0.754753	1	0.030303	0.0859788	0.299697	0.850152	1
Fibrinogen	0.0606061	0.125616	0.297958	0.851021	1	0.0606061	0.128307	0.293661	0.853169	1
Metabolic traits	0.121212	0.194581	0.413747	0.793126	1	0.121212	0.210317	0.290859	0.85457	1
Menopause (age at onset)	0.030303	0.0763547	0.327524	0.836238	1	0.030303	0.0833333	0.282998	0.858501	1
Dental caries	0.0909091	0.12069	0.659451	0.670274	1	0.0909091	0.177249	0.262358	0.868821	1
Blood metabolite ratios	0.0909091	0.130542	0.623662	0.688169	1	0.0909091	0.179894	0.260885	0.869557	1
QT interval	0.030303	0.0837438	0.307801	0.846099	1	0.030303	0.0952381	0.233973	0.883013	1
Cholesterol, total	0.151515	0.172414	0.632573	0.683713	1	0.151515	0.231481	0.222326	0.888837	1
Alzheimer s disease	0.030303	0.0862069	0.290599	0.8547	1	0.030303	0.0992063	0.206872	0.896564	1
Hypertriglyceridemia	0.030303	0.0960591	0.244047	0.877977	1	0.030303	0.104497	0.205857	0.897071	1
Phospholipid levels (plasma)	0.030303	0.0812808	0.344604	0.827698	1	0.030303	0.100529	0.194632	0.902684	1
Breast size	0.030303	0.0640394	0.437408	0.781296	1	0.030303	0.117725	0.142138	0.928931	1
Systemic lupus erythematosus	0.121212	0.189655	0.309221	0.84539	1	0.121212	0.222222	0.128527	0.935736	1
Prostate cancer	0.181818	0.460591	0.0259676	0.987016	1	0.181818	0.477513	0.0180291	0.990985	1
Age-related hearing impairment	0	0.0394089	0	1	1	0	0.0224868	0	1	1
Age-related macular degeneration (extreme sampling)	0	0.00492611	0	1	1	0	0.00925926	0	1	1
Age-related nuclear cataracts	0	0.0270936	0	1	1	0	0.0396825	0	1	1
AIDS progression	0	0.0123153	0	1	1	0	0.0224868	0	1	1
Alcohol and nictotine co-dependence	0	0.00985222	0	1	1	0	0.0238095	0	1	1
Allergic rhinitis	0	0.0221675	0	1	1	0	0.0145503	0	1	1
Alopecia areata	0	0.00246305	0	1	1	0	0.0026455	0	1	1
Amyotrophic lateral sclerosis (age of onset)	0	0.00492611	0	1	1	0	0.0291005	0	1	1
Ankylosing spondylitis	0	0.0344828	0	1	1	0	0.0582011	0	1	1
Aortic root size	0	0.0295567	0	1	1	0	0.0436508	0	1	1
Behcet s disease	0	0.00985222	0	1	1	0	0.0330688	0	1	1
Birth weight	0	0.0172414	0	1	1	0	0.021164	0	1	1
Blood trace element (Se levels)	0	0.0123153	0	1	1	0	0.0330688	0	1	1
Blood trace element (Zn levels)	0	0.00492611	0	1	1	0	0.0119048	0	1	1
C-reactive protein	0	0.0344828	0	1	1	0	0.0661376	0	1	1
Cardiac hypertrophy	0	0.0197044	0	1	1	0	0.026455	0	1	1
Chronic obstructive pulmonary disease	0	0.0270936	0	1	1	0	0.0304233	0	1	1
Colorectal cancer (diet interaction)	0	0.00738916	0	1	1	0	0.0132275	0	1	1
Corneal curvature	0	0.0418719	0	1	1	0	0.0224868	0	1	1
Dupuytren s disease	0	0.0123153	0	1	1	0	0.021164	0	1	1
Economic and political preferences	0	0.00985222	0	1	1	0	0.0291005	0	1	1
Educational attainment	0	0.0344828	0	1	1	0	0.0132275	0	1	1
Elevated serum carcinoembryonic antigen levels	0	0.00738916	0	1	1	0	0.0251323	0	1	1
Endometriosis	0	0.0369458	0	1	1	0	0.0343915	0	1	1
Epilepsy (generalized)	0	0.0369458	0	1	1	0	0.021164	0	1	1
Esophageal cancer	0	0.0369458	0	1	1	0	0.037037	0	1	1
F-cell distribution	0	0.00985222	0	1	1	0	0.0132275	0	1	1
Gambling	0	0.00738916	0	1	1	0	0.0145503	0	1	1
Glaucoma (primary open-angle)	0	0.0295567	0	1	1	0	0.0251323	0	1	1
Hematocrit	0	0.0295567	0	1	1	0	0.0277778	0	1	1
Hematological parameters	0	0.0270936	0	1	1	0	0.021164	0	1	1
HIV-1 control	0	0.0394089	0	1	1	0	0.037037	0	1	1
Hodgkin s lymphoma	0	0.0246305	0	1	1	0	0.0343915	0	1	1
IgE levels	0	0.0123153	0	1	1	0	0.00529101	0	1	1
Immune reponse to smallpox (secreted IL-12p40)	0	0.0344828	0	1	1	0	0.0291005	0	1	1
Inflammatory biomarkers	0	0.0295567	0	1	1	0	0.021164	0	1	1
Intracranial aneurysm	0	0.0147783	0	1	1	0	0.0185185	0	1	1
Intraocular pressure	0	0.0123153	0	1	1	0	0.0119048	0	1	1
Iron status biomarkers	0	0.0246305	0	1	1	0	0.0529101	0	1	1
Lipoprotein-associated phospholipase A2 activity and mass	0	0.0270936	0	1	1	0	0.042328	0	1	1
Liver enzyme levels	0	0.0221675	0	1	1	0	0.031746	0	1	1
Male-pattern baldness	0	0.00985222	0	1	1	0	0.00925926	0	1	1
Mean corpuscular volume	0	0.0689655	0	1	1	0	0.0436508	0	1	1
Multiple sclerosis (OCB status)	0	0.0147783	0	1	1	0	0.0357143	0	1	1
Non-small cell lung cancer	0	0.0541872	0	1	1	0	0.0410053	0	1	1
Obesity (extreme)	0	0.0541872	0	1	1	0	0.0396825	0	1	1
Paclitaxel-induced neuropathy	0	0.0123153	0	1	1	0	0.0185185	0	1	1
Palmitic acid (16:0) plasma levels	0	0.0123153	0	1	1	0	0.0224868	0	1	1
Palmitoleic acid (16:1n-7) plasma levels	0	0.0221675	0	1	1	0	0.0648148	0	1	1
Periodontitis (DPAL)	0	0.0246305	0	1	1	0	0.0304233	0	1	1
Phosphorus levels	0	0.0270936	0	1	1	0	0.0132275	0	1	1
Plasma omega-6 polyunsaturated fatty acid levels (arachidonic acid)	0	0.0320197	0	1	1	0	0.0357143	0	1	1
Platelet aggregation	0	0.0221675	0	1	1	0	0.0238095	0	1	1
Polycystic ovary syndrome	0	0.0172414	0	1	1	0	0.0291005	0	1	1
Post-traumatic stress disorder (asjusted for relatedness)	0	0.0197044	0	1	1	0	0.0277778	0	1	1
PR segment	0	0.0492611	0	1	1	0	0.0529101	0	1	1
Primary biliary cirrhosis	0	0.0320197	0	1	1	0	0.0238095	0	1	1
Red blood cell count	0	0.0246305	0	1	1	0	0.0145503	0	1	1
Refractive error	0	0.0591133	0	1	1	0	0.0780423	0	1	1
Relative hand skill in reading disability	0	0.0394089	0	1	1	0	0.026455	0	1	1
Response to anti-retroviral therapy (ddI/d4T) in HIV-1 infection (Grade 3 peripheral neuropathy)	0	0.0295567	0	1	1	0	0.021164	0	1	1
Response to statin therapy (LDL-C)	0	0.00985222	0	1	1	0	0.0330688	0	1	1
Response to taxane treatment (docetaxel)	0	0.0123153	0	1	1	0	0.0291005	0	1	1
Response to taxane treatment (placlitaxel)	0	0.0123153	0	1	1	0	0.0119048	0	1	1
Resting heart rate	0	0.00985222	0	1	1	0	0.00661376	0	1	1
Retinopathy in non-diabetics	0	0.0123153	0	1	1	0	0.0171958	0	1	1
Serum thyroid-stimulating hormone levels	0	0.00738916	0	1	1	0	0.00793651	0	1	1
Smoking initiation	0	0.00985222	0	1	1	0	0.00793651	0	1	1
Sphingolipid levels	0	0.0147783	0	1	1	0	0.0304233	0	1	1
Stearic acid (18:0) plasma levels	0	0.00738916	0	1	1	0	0.021164	0	1	1
Stevens-Johnson syndrome and toxic epidermal necrolysis (SJS-TEN)	0	0	0	1	1	0	0.00132275	0	1	1
Systemic sclerosis	0	0.0197044	0	1	1	0	0.0489418	0	1	1
Systolic blood pressure in sickle cell anemia	0	0.0418719	0	1	1	0	0.0661376	0	1	1
Temperament	0	0.0295567	0	1	1	0	0.0582011	0	1	1
Total ventricular volume	0	0.0541872	0	1	1	0	0.0555556	0	1	1
Vertical cup-disc ratio	0	0.00492611	0	1	1	0	0.00529101	0	1	1
Waist-to-hip circumference ratio (interaction)	0	0.00985222	0	1	1	0	0.0145503	0	1	1
White blood cell count	0	0.0197044	0	1	1	0	0.0343915	0	1	1
