# Supplementary material for: Patients with genetically heterogeneous synchronous colorectal cancer carry rare damaging germline mutations in immune-related genes
Source: Nat Commun. 2016 Jul 5;7:12072. doi: 10.1038/ncomms12072 (PMC4935966; doi:10.1038/ncomms12072)
Supplement: Supplementary Data 9 — Gene expression comparison between syCRCs and soCRCs. [file ncomms12072-s10.xlsx]

## Sheet: Supplementary Data 9
Supplementary Data 9. Gene expression comparison between syCRCs and soCRCs.
Legend: For each of the 186 KEGG gene sets, reported are the number of genes in each of the four expression classes and the corresponding percentage in 14 syCRCs and 193 soCRCs. The odds ratio= (OR) and significance level (p-value) was measured with Fisher's exact test and corrected for multiple testing. NE = not expressed; ME = medium expressed; LE lowly expressed; HE = highly expressed; FDR = f…
KEGG gene sets	Expression Class	syCRCs		soCRCs		OR	p-value	FDR
		Cumulative number of genes across samples	Genes in the expression class (%)	Cumulative number of genes across samples	Genes in the expression class (%)
KEGG_OLFACTORY_TRANSDUCTION	ME	391	7.31114	3515	4.76765	1.57555	5.71101e-15	1.06225e-12
KEGG_CHEMOKINE_SIGNALING_PATHWAY	NE	186	7.06687	1831	5.0463	1.43083	1.46512e-05	0.000908371
KEGG_CYTOKINE_CYTOKINE_RECEPTOR_INTERACTION	NE	370	10.0108	3965	7.78183	1.31829	2.98637e-06	0.000555465
KEGG_FC_EPSILON_RI_SIGNALING_PATHWAY	LE	31	2.83883	208	1.38169	2.08529	0.000597991	0.047559
KEGG_HEMATOPOIETIC_CELL_LINEAGE	NE	135	11.4796	1314	8.10511	1.47029	0.000101517	0.00377643
KEGG_MAPK_SIGNALING_PATHWAY	LE	103	2.77628	998	1.95131	1.43482	0.00102277	0.047559
KEGG_PRIMARY_IMMUNODEFICIENCY	NE	47	9.59184	365	5.4034	1.85726	0.000355218	0.0110117
KEGG_T_CELL_RECEPTOR_SIGNALING_PATHWAY	NE	64	4.2328	473	2.26924	1.90353	1.09349e-05	0.000908371
KEGG_T_CELL_RECEPTOR_SIGNALING_PATHWAY	LE	22	1.45503	130	0.623681	2.35252	0.000860891	0.047559
KEGG_TIGHT_JUNCTION	LE	53	2.86797	460	1.80562	1.60568	0.00239303	0.0890206
KEGG_TOLL_LIKE_RECEPTOR_SIGNALING_PATHWAY	NE	46	3.22129	324	1.64584	1.98902	6.03716e-05	0.00280728
KEGG_VIRAL_MYOCARDITIS	LE	29	3.04622	160	1.21914	2.54549	2.90525e-05	0.00540376
KEGG_JAK_STAT_SIGNALING_PATHWAY	LE	74	3.41014	710	2.37339	1.45221	0.00386661	0.101663
KEGG_LONG_TERM_DEPRESSION	LE	41	4.30672	344	2.62115	1.67192	0.00374329	0.101663
KEGG_TRYPTOPHAN_METABOLISM	LE	25	4.46429	181	2.34456	1.94617	0.00437259	0.101663
KEGG_B_CELL_RECEPTOR_SIGNALING_PATHWAY	NE	26	2.47619	190	1.31261	1.90893	0.00383997	0.102034
KEGG_ALLOGRAFT_REJECTION	LE	18	3.67347	123	1.82087	2.05595	0.00958839	0.105572
KEGG_APOPTOSIS	LE	14	1.14943	85	0.506224	2.28506	0.00763162	0.105572
KEGG_ASTHMA	LE	20	5.10204	147	2.72021	1.92244	0.0113468	0.105572
KEGG_CHRONIC_MYELOID_LEUKEMIA	LE	10	0.978474	56	0.397473	2.47589	0.0127216	0.105572
KEGG_DILATED_CARDIOMYOPATHY	LE	55	4.36508	528	3.03972	1.45587	0.0117723	0.105572
KEGG_FC_GAMMA_R_MEDIATED_PHAGOCYTOSIS	LE	17	1.2782	104	0.567221	2.26943	0.00520097	0.105572
KEGG_HYPERTROPHIC_CARDIOMYOPATHY_HCM	LE	49	4.21687	454	2.83413	1.50931	0.0112238	0.105572
KEGG_INSULIN_SIGNALING_PATHWAY	LE	31	1.61627	262	0.990885	1.64146	0.0134448	0.105572
KEGG_N_GLYCAN_BIOSYNTHESIS	LE	7	1.08696	31	0.349178	3.1355	0.0125574	0.105572
KEGG_NON_SMALL_CELL_LUNG_CANCER	LE	12	1.5873	73	0.700441	2.28617	0.0141008	0.105572
KEGG_PATHWAYS_IN_CANCER	LE	102	2.24176	1073	1.71064	1.31759	0.00988176	0.105572
KEGG_PHOSPHATIDYLINOSITOL_SIGNALING_SYSTEM	LE	19	1.78571	128	0.872648	2.06521	0.00707348	0.105572
KEGG_SNARE_INTERACTIONS_IN_VESICULAR_TRANSPORT	LE	8	1.50376	40	0.545405	2.78365	0.0141898	0.105572
KEGG_TYROSINE_METABOLISM	LE	31	5.27211	254	3.13348	1.72036	0.00792863	0.105572
KEGG_VALINE_LEUCINE_AND_ISOLEUCINE_BIOSYNTHESIS	LE	2	1.2987	1	0.0471032	27.7841	0.013032	0.105572
KEGG_VASCULAR_SMOOTH_MUSCLE_CONTRACTION	LE	56	3.50877	529	2.40433	1.47602	0.00944588	0.105572
KEGG_VEGF_SIGNALING_PATHWAY	LE	21	2	155	1.07081	1.88543	0.00981741	0.105572
KEGG_AUTOIMMUNE_THYROID_DISEASE	LE	21	3	159	1.64767	1.84591	0.015178	0.108581
KEGG_CYTOKINE_CYTOKINE_RECEPTOR_INTERACTION	LE	137	3.70671	1527	2.99694	1.24594	0.0172758	0.119011
KEGG_HEMATOPOIETIC_CELL_LINEAGE	LE	51	4.33673	492	3.03479	1.44841	0.0185937	0.123515
KEGG_NATURAL_KILLER_CELL_MEDIATED_CYTOTOXICITY	NE	116	6.27706	1222	4.79667	1.32928	0.00613356	0.142605
KEGG_CELL_ADHESION_MOLECULES_CAMS	LE	46	2.50818	443	1.75217	1.44254	0.0228242	0.14639
KEGG_PANCREATIC_CANCER	LE	10	1.02041	58	0.429312	2.39083	0.0239767	0.148656
KEGG_ALLOGRAFT_REJECTION	NE	45	9.18367	409	6.05477	1.5689	0.00881728	0.148905
KEGG_APOPTOSIS	NE	31	2.54516	250	1.48889	1.72789	0.00782958	0.148905
KEGG_CELL_ADHESION_MOLECULES_CAMS	NE	127	6.92475	1379	5.45426	1.28965	0.0096068	0.148905
KEGG_INTESTINAL_IMMUNE_NETWORK_FOR_IGA_PRODUCTION	NE	85	13.1988	874	9.84456	1.39247	0.00807958	0.148905
KEGG_CALCIUM_SIGNALING_PATHWAY	LE	120	4.84262	1339	3.91967	1.24744	0.0254171	0.152503
KEGG_PANTOTHENATE_AND_COA_BIOSYNTHESIS	NE	8	3.57143	38	1.23057	2.97117	0.0107181	0.153352
KEGG_ADIPOCYTOKINE_SIGNALING_PATHWAY	LE	17	1.81237	127	0.982136	1.86073	0.0276506	0.160719
KEGG_SNARE_INTERACTIONS_IN_VESICULAR_TRANSPORT	NE	17	3.19549	121	1.64985	1.96756	0.0151268	0.187572
KEGG_TYPE_I_DIABETES_MELLITUS	NE	46	8.01394	430	5.4341	1.51602	0.0141219	0.187572
KEGG_GRAFT_VERSUS_HOST_DISEASE	NE	59	11.39	590	8.26215	1.42715	0.0175124	0.203582
KEGG_OTHER_GLYCAN_DEGRADATION	LE	2	0.892857	3	0.0971503	9.2502	0.039742	0.224
KEGG_FOCAL_ADHESION	LE	59	2.12843	621	1.62506	1.31648	0.0536237	0.24164
KEGG_GLYCOSPHINGOLIPID_BIOSYNTHESIS_GANGLIO_SERIES	LE	9	4.28571	61	2.10708	2.07959	0.0510002	0.24164
KEGG_LEUKOCYTE_TRANSENDOTHELIAL_MIGRATION	LE	30	1.86335	281	1.26605	1.4807	0.0520668	0.24164
KEGG_LYSINE_DEGRADATION	LE	7	1.13636	42	0.494583	2.31228	0.0452027	0.24164
KEGG_NEUROTROPHIN_SIGNALING_PATHWAY	LE	35	1.98413	332	1.36524	1.46245	0.0455997	0.24164
KEGG_PENTOSE_PHOSPHATE_PATHWAY	LE	8	2.1164	48	0.921128	2.32517	0.0525983	0.24164
KEGG_RENIN_ANGIOTENSIN_SYSTEM	LE	8	3.36134	48	1.46297	2.34195	0.0519254	0.24164
KEGG_TOLL_LIKE_RECEPTOR_SIGNALING_PATHWAY	LE	15	1.05042	119	0.604491	1.74546	0.0545639	0.24164
KEGG_TYPE_I_DIABETES_MELLITUS	LE	17	2.96167	137	1.73133	1.73218	0.0491489	0.24164
KEGG_ALDOSTERONE_REGULATED_SODIUM_REABSORPTION	LE	18	3.06122	153	1.88749	1.64136	0.0624181	0.241918
KEGG_AMINOACYL_TRNA_BIOSYNTHESIS	LE	1	0.174216	0	0	#DIV/0!	0.0676329	0.241918
KEGG_ERBB_SIGNALING_PATHWAY	LE	25	2.05255	232	1.38169	1.49565	0.0605186	0.241918
KEGG_GAP_JUNCTION	LE	41	3.36617	416	2.47752	1.37115	0.0592814	0.241918
KEGG_GLYCEROPHOSPHOLIPID_METABOLISM	LE	26	2.44361	244	1.66349	1.48066	0.0658056	0.241918
KEGG_MTOR_SIGNALING_PATHWAY	LE	10	1.37363	69	0.687525	2.01166	0.0658267	0.241918
KEGG_PRIMARY_IMMUNODEFICIENCY	LE	14	2.85714	110	1.62842	1.77656	0.0673869	0.241918
KEGG_PROTEIN_EXPORT	LE	1	0.310559	0	0	#DIV/0!	0.0676329	0.241918
KEGG_RNA_DEGRADATION	LE	1	0.125313	0	0	#DIV/0!	0.0676329	0.241918
KEGG_TGF_BETA_SIGNALING_PATHWAY	LE	28	2.35294	259	1.57879	1.50211	0.0563853	0.241918
KEGG_LEISHMANIA_INFECTION	NE	32	3.26531	284	2.10215	1.57192	0.0226608	0.247936
KEGG_GNRH_SIGNALING_PATHWAY	LE	37	2.64286	374	1.93782	1.37367	0.0735847	0.253458
KEGG_NOD_LIKE_RECEPTOR_SIGNALING_PATHWAY	LE	10	1.15207	73	0.610062	1.89876	0.0734788	0.253458
KEGG_PURINE_METABOLISM	LE	45	2.03436	472	1.54785	1.32083	0.0776367	0.262553
KEGG_CARDIAC_MUSCLE_CONTRACTION	LE	35	3.42466	355	2.5197	1.37185	0.0821347	0.268018
KEGG_ENDOCYTOSIS	LE	28	1.11111	270	0.777202	1.43443	0.0808691	0.268018
KEGG_TYPE_II_DIABETES_MELLITUS	LE	20	3.03951	181	1.99537	1.53959	0.0860999	0.276113
KEGG_CELL_CYCLE	LE	12	0.726392	99	0.434706	1.67585	0.0892129	0.27656
KEGG_NATURAL_KILLER_CELL_MEDIATED_CYTOTOXICITY	LE	44	2.38095	461	1.80955	1.32345	0.0883679	0.27656
KEGG_CHRONIC_MYELOID_LEUKEMIA	NE	15	1.46771	110	0.780751	1.89295	0.0293735	0.303526
KEGG_MELANOMA	LE	31	3.11871	311	2.26958	1.38614	0.100761	0.307239
KEGG_GLIOMA	LE	21	2.30769	200	1.59426	1.45801	0.104689	0.309081
KEGG_O_GLYCAN_BIOSYNTHESIS	LE	16	3.80952	141	2.43523	1.58653	0.104148	0.309081
KEGG_FC_EPSILON_RI_SIGNALING_PATHWAY	NE	42	3.84615	408	2.71024	1.43583	0.0354712	0.314173
KEGG_NOD_LIKE_RECEPTOR_SIGNALING_PATHWAY	NE	24	2.76498	208	1.73826	1.60737	0.0342401	0.314173
KEGG_VEGF_SIGNALING_PATHWAY	NE	32	3.04762	295	2.038	1.51091	0.0338452	0.314173
KEGG_JAK_STAT_SIGNALING_PATHWAY	NE	144	6.63594	1657	5.53903	1.2121	0.0376411	0.318238
KEGG_CYTOSOLIC_DNA_SENSING_PATHWAY	NE	6	0.779221	32	0.30146	2.59692	0.0405631	0.328032
KEGG_THYROID_CANCER	LE	9	2.21675	72	1.2864	1.7394	0.117917	0.342697
KEGG_LONG_TERM_POTENTIATION	LE	30	3.06122	306	2.26499	1.3626	0.122439	0.350364
KEGG_ALPHA_LINOLENIC_ACID_METABOLISM	LE	14	5.55556	127	3.65573	1.55002	0.124691	0.351403
KEGG_ADHERENS_JUNCTION	LE	1	0.0978474	63	0.447157	0.218068	0.129216	0.35281
KEGG_B_CELL_RECEPTOR_SIGNALING_PATHWAY	LE	6	0.571429	40	0.276339	2.07386	0.127707	0.35281
KEGG_GLYCOSAMINOGLYCAN_BIOSYNTHESIS_CHONDROITIN_SULFATE	LE	12	3.8961	104	2.44936	1.61439	0.130881	0.35281
KEGG_ARGININE_AND_PROLINE_METABOLISM	LE	15	1.98413	139	1.33372	1.49746	0.143996	0.364426
KEGG_COLORECTAL_CANCER	LE	6	0.691244	44	0.367709	1.88596	0.149466	0.364426
KEGG_FATTY_ACID_METABOLISM	LE	8	1.42857	62	0.803109	1.78993	0.143344	0.364426
KEGG_GLYCOSPHINGOLIPID_BIOSYNTHESIS_GLOBO_SERIES	LE	6	3.06122	44	1.62842	1.90716	0.147339	0.364426
KEGG_MELANOGENESIS	LE	50	3.53607	554	2.84205	1.25313	0.138326	0.364426
KEGG_PROSTATE_CANCER	LE	15	1.20385	137	0.797578	1.51553	0.141106	0.364426
KEGG_PROXIMAL_TUBULE_BICARBONATE_RECLAMATION	LE	13	4.03727	117	2.63573	1.55393	0.152909	0.364426
KEGG_RIBOFLAVIN_METABOLISM	LE	4	1.78571	27	0.874352	2.06067	0.15369	0.364426
KEGG_SMALL_CELL_LUNG_CANCER	LE	13	1.10544	116	0.715519	1.55098	0.154783	0.364426
KEGG_VALINE_LEUCINE_AND_ISOLEUCINE_DEGRADATION	LE	3	0.487013	17	0.200188	2.43961	0.149408	0.364426
KEGG_ALANINE_ASPARTATE_AND_GLUTAMATE_METABOLISM	LE	3	0.669643	97	1.5706	0.422534	0.159501	0.370101
KEGG_NEUROACTIVE_LIGAND_RECEPTOR_INTERACTION	LE	216	5.6932	2702	5.16605	1.10817	0.161173	0.370101
KEGG_ACUTE_MYELOID_LEUKEMIA	LE	11	1.37845	94	0.854468	1.6217	0.166281	0.372629
KEGG_VASOPRESSIN_REGULATED_WATER_REABSORPTION	LE	11	1.78571	94	1.10692	1.62425	0.165742	0.372629
KEGG_ARACHIDONIC_ACID_METABOLISM	LE	31	3.88471	333	3.027	1.29477	0.168764	0.372828
KEGG_DRUG_METABOLISM_CYTOCHROME_P450	LE	41	4.12475	452	3.29855	1.26123	0.170379	0.372828
KEGG_ETHER_LIPID_METABOLISM	LE	17	3.79464	163	2.63925	1.45493	0.172543	0.373175
KEGG_ARRHYTHMOGENIC_RIGHT_VENTRICULAR_CARDIOMYOPATHY_ARVC	LE	32	3.0888	343	2.40162	1.29522	0.174836	0.373787
KEGG_NON_HOMOLOGOUS_END_JOINING	LE	1	0.549451	2	0.079713	6.91458	0.189551	0.39614
KEGG_RNA_POLYMERASE	LE	1	0.246305	2	0.0357334	6.90258	0.189515	0.39614
KEGG_MATURITY_ONSET_DIABETES_OF_THE_YOUNG	LE	15	4.28571	143	2.96373	1.46589	0.194538	0.397628
KEGG_ONE_CARBON_POOL_BY_FOLATE	LE	2	0.840336	10	0.304785	2.77058	0.192615	0.397628
KEGG_CYTOSOLIC_DNA_SENSING_PATHWAY	LE	3	0.38961	20	0.188413	2.07185	0.20091	0.401265
KEGG_RENAL_CELL_CARCINOMA	LE	7	0.714286	56	0.414508	1.72833	0.199041	0.401265
KEGG_STEROID_HORMONE_BIOSYNTHESIS	LE	36	4.7619	396	3.79965	1.26588	0.20279	0.401265
KEGG_GAP_JUNCTION	NE	68	5.58292	735	4.37735	1.29168	0.0521695	0.404314
KEGG_ANTIGEN_PROCESSING_AND_PRESENTATION	NE	53	4.67372	559	3.57577	1.32208	0.0593443	0.408816
KEGG_ARACHIDONIC_ACID_METABOLISM	NE	78	9.77444	866	7.87201	1.26782	0.0584874	0.408816
KEGG_PROTEASOME	NE	9	1.46104	62	0.730099	2.01579	0.0556564	0.408816
KEGG_FRUCTOSE_AND_MANNOSE_METABOLISM	LE	9	1.89076	82	1.24962	1.52283	0.209398	0.409226
KEGG_HEDGEHOG_SIGNALING_PATHWAY	LE	32	4.08163	348	3.21984	1.27901	0.211214	0.409226
KEGG_BASE_EXCISION_REPAIR	NE	1	0.21645	0	0	#DIV/0!	0.0676329	0.419324
KEGG_DNA_REPLICATION	NE	1	0.198413	0	0	#DIV/0!	0.0676329	0.419324
KEGG_NUCLEOTIDE_EXCISION_REPAIR	NE	1	0.162338	0	0	#DIV/0!	0.0676329	0.419324
KEGG_INTESTINAL_IMMUNE_NETWORK_FOR_IGA_PRODUCTION	LE	20	3.10559	206	2.32034	1.34921	0.225255	0.431932
KEGG_CHEMOKINE_SIGNALING_PATHWAY	LE	51	1.93769	592	1.63157	1.19132	0.234495	0.445062
KEGG_DORSO_VENTRAL_AXIS_FORMATION	LE	2	0.595238	71	1.53282	0.384717	0.237238	0.445721
KEGG_GLYOXYLATE_AND_DICARBOXYLATE_METABOLISM	LE	1	0.446429	3	0.0971503	4.60735	0.244402	0.454588
KEGG_CITRATE_CYCLE_TCA_CYCLE	LE	3	0.714286	23	0.397237	1.80366	0.255685	0.470865
KEGG_PPAR_SIGNALING_PATHWAY	LE	18	1.86335	189	1.41924	1.31884	0.263204	0.47996
KEGG_GLYCOLYSIS_GLUCONEOGENESIS	LE	18	2.07373	192	1.60455	1.29857	0.268882	0.485553
KEGG_GRAFT_VERSUS_HOST_DISEASE	LE	15	2.89575	157	2.19857	1.3265	0.282498	0.505237
KEGG_COLORECTAL_CANCER	NE	17	1.95853	150	1.25355	1.57353	0.086149	0.516894
KEGG_GALACTOSE_METABOLISM	LE	9	2.47253	87	1.73376	1.43679	0.301437	0.525941
KEGG_METABOLISM_OF_XENOBIOTICS_BY_CYTOCHROME_P450	LE	37	3.83023	430	3.22896	1.19361	0.302557	0.525941
KEGG_RETINOL_METABOLISM	LE	37	4.19501	425	3.49535	1.20891	0.298383	0.525941
KEGG_BETA_ALANINE_METABOLISM	LE	9	2.92208	91	2.14319	1.37424	0.318101	0.539938
KEGG_PENTOSE_AND_GLUCURONATE_INTERCONVERSIONS	LE	13	3.43915	135	2.59067	1.33909	0.317517	0.539938
KEGG_RIG_I_LIKE_RECEPTOR_SIGNALING_PATHWAY	LE	6	0.603622	57	0.415967	1.45381	0.319318	0.539938
KEGG_INOSITOL_PHOSPHATE_METABOLISM	LE	4	0.529101	34	0.326233	1.62506	0.323442	0.541983
KEGG_VIBRIO_CHOLERAE_INFECTION	LE	10	1.32275	102	0.978699	1.3562	0.342205	0.568305
KEGG_TASTE_TRANSDUCTION	LE	28	3.92157	470	4.77497	0.813971	0.359851	0.592322
KEGG_NITROGEN_METABOLISM	LE	9	2.79503	175	3.94233	0.700676	0.36918	0.602346
KEGG_TGF_BETA_SIGNALING_PATHWAY	NE	69	5.79832	777	4.73636	1.238	0.106085	0.605647
KEGG_VIBRIO_CHOLERAE_INFECTION	NE	9	1.19048	69	0.662061	1.80763	0.107454	0.605647
KEGG_HUNTINGTONS_DISEASE	LE	21	0.872093	235	0.707917	1.23395	0.379972	0.614564
KEGG_GLYCOSPHINGOLIPID_BIOSYNTHESIS_LACTO_AND_NEOLACTO_SERIES	LE	12	3.2967	127	2.53089	1.31283	0.389022	0.623776
KEGG_AUTOIMMUNE_THYROID_DISEASE	NE	53	7.57143	585	6.06218	1.26932	0.121313	0.626781
KEGG_INOSITOL_PHOSPHATE_METABOLISM	NE	4	0.529101	24	0.230282	2.30437	0.117206	0.626781
KEGG_RENAL_CELL_CARCINOMA	NE	19	1.93878	181	1.33975	1.4559	0.119116	0.626781
KEGG_PROGESTERONE_MEDIATED_OOCYTE_MATURATION	LE	22	1.84874	252	1.53612	1.20733	0.394909	0.627804
KEGG_FC_GAMMA_R_MEDIATED_PHAGOCYTOSIS	NE	20	1.50376	189	1.03082	1.46576	0.125044	0.628598
KEGG_HOMOLOGOUS_RECOMBINATION	NE	1	0.274725	1	0.0199283	13.8033	0.130703	0.639758
KEGG_GLYCOSAMINOGLYCAN_BIOSYNTHESIS_HEPARAN_SULFATE	LE	18	4.94505	205	4.08529	1.22135	0.413188	0.650485
KEGG_OLFACTORY_TRANSDUCTION	LE	65	1.21541	809	1.09731	1.10894	0.41617	0.650485
KEGG_ASCORBATE_AND_ALDARATE_METABOLISM	LE	14	4.16667	157	3.38946	1.23921	0.437222	0.658491
KEGG_CYSTEINE_AND_METHIONINE_METABOLISM	LE	9	1.89076	94	1.43249	1.32601	0.42519	0.658491
KEGG_ENDOMETRIAL_CANCER	LE	5	0.686813	106	1.0562	0.64785	0.447036	0.658491
KEGG_GLYCOSAMINOGLYCAN_DEGRADATION	LE	6	2.04082	59	1.45571	1.41017	0.448469	0.658491
KEGG_NICOTINATE_AND_NICOTINAMIDE_METABOLISM	LE	6	1.78571	59	1.27375	1.40912	0.448844	0.658491
KEGG_REGULATION_OF_AUTOPHAGY	LE	6	1.2605	59	0.899116	1.40698	0.449615	0.658491
KEGG_STARCH_AND_SUCROSE_METABOLISM	LE	26	3.79009	308	3.25685	1.17016	0.43753	0.658491
KEGG_TAURINE_AND_HYPOTAURINE_METABOLISM	LE	6	4.28571	59	3.05699	1.41965	0.445133	0.658491
KEGG_NEUROTROPHIN_SIGNALING_PATHWAY	NE	79	4.47846	916	3.76676	1.19779	0.138367	0.659903
KEGG_OXIDATIVE_PHOSPHORYLATION	LE	6	0.369458	124	0.553868	0.665806	0.480387	0.696642
KEGG_PEROXISOME	LE	11	1.02041	121	0.814212	1.25584	0.483155	0.696642
KEGG_COMPLEMENT_AND_COAGULATION_CASCADES	LE	26	2.73109	313	2.38494	1.1492	0.510198	0.726708
KEGG_DRUG_METABOLISM_OTHER_ENZYMES	LE	18	2.62391	216	2.28402	1.1528	0.511821	0.726708
KEGG_ONE_CARBON_POOL_BY_FOLATE	NE	9	3.78151	200	6.0957	0.605508	0.157214	0.731043
KEGG_ECM_RECEPTOR_INTERACTION	LE	38	3.27022	475	2.96523	1.10631	0.532167	0.739352
KEGG_EPITHELIAL_CELL_SIGNALING_IN_HELICOBACTER_PYLORI_INFECTION	LE	13	1.36555	149	1.13532	1.20557	0.526787	0.739352
KEGG_PORPHYRIN_AND_CHLOROPHYLL_METABOLISM	LE	13	2.32143	153	1.98187	1.17538	0.532652	0.739352
KEGG_ABC_TRANSPORTERS	LE	31	5.03247	382	4.49835	1.125	0.546652	0.742171
KEGG_NOTCH_SIGNALING_PATHWAY	LE	8	1.21581	90	0.992173	1.22814	0.542271	0.742171
KEGG_PHENYLALANINE_METABOLISM	LE	8	3.1746	91	2.61946	1.21881	0.542802	0.742171
KEGG_ASTHMA	NE	32	8.16327	344	6.36566	1.30742	0.166933	0.749399
KEGG_PANCREATIC_CANCER	NE	23	2.34694	236	1.74685	1.35174	0.169219	0.749399
KEGG_SPHINGOLIPID_METABOLISM	LE	4	0.732601	43	0.571277	1.28443	0.557377	0.751247
KEGG_ARACHIDONIC_ACID_METABOLISM	ME	389	48.7469	5900	53.6315	0.822315	0.00813172	0.75625
KEGG_VIRAL_MYOCARDITIS	NE	42	4.41176	464	3.53551	1.25926	0.175246	0.758039
KEGG_DNA_REPLICATION	LE	2	0.396825	49	0.705239	0.560949	0.580663	0.762634
KEGG_HOMOLOGOUS_RECOMBINATION	LE	2	0.549451	50	0.996413	0.54897	0.580544	0.762634
KEGG_MISMATCH_REPAIR	LE	2	0.621118	49	1.10385	0.559975	0.579904	0.762634
KEGG_NUCLEOTIDE_EXCISION_REPAIR	LE	2	0.324675	51	0.600565	0.539123	0.582226	0.762634
KEGG_AMINO_SUGAR_AND_NUCLEOTIDE_SUGAR_METABOLISM	LE	5	0.811688	53	0.624117	1.30295	0.593887	0.767103
KEGG_BLADDER_CANCER	LE	5	0.85034	52	0.6415	1.32829	0.590643	0.767103
KEGG_SELENOAMINO_ACID_METABOLISM	LE	1	0.274725	12	0.239139	1.14919	0.598049	0.767152
KEGG_MELANOMA	NE	61	6.13682	704	5.13756	1.2072	0.182571	0.771779
KEGG_REGULATION_OF_ACTIN_CYTOSKELETON	LE	55	1.87075	708	1.74685	1.07231	0.610464	0.777715
KEGG_BASAL_TRANSCRIPTION_FACTORS	LE	5	1.02041	58	0.858623	1.19033	0.614914	0.778055
KEGG_VALINE_LEUCINE_AND_ISOLEUCINE_BIOSYNTHESIS	NE	1	0.649351	2	0.0942063	6.91855	0.189563	0.783526
KEGG_GLYCOSPHINGOLIPID_BIOSYNTHESIS_GANGLIO_SERIES	NE	9	4.28571	82	2.83247	1.53577	0.206352	0.799615
KEGG_LYSOSOME	NE	26	1.53483	275	1.17758	1.30809	0.202444	0.799615
KEGG_PATHWAYS_IN_CANCER	NE	241	5.2967	3052	4.86568	1.0935	0.200086	0.799615
KEGG_LINOLEIC_ACID_METABOLISM	LE	22	5.61224	277	5.12583	1.10049	0.636603	0.800056
KEGG_AMINO_SUGAR_AND_NUCLEOTIDE_SUGAR_METABOLISM	NE	13	2.11039	130	1.53085	1.38667	0.241325	0.816118
KEGG_LONG_TERM_DEPRESSION	NE	95	9.97899	1163	8.86163	1.14003	0.239505	0.816118
KEGG_P53_SIGNALING_PATHWAY	NE	27	2.87846	293	2.26587	1.27834	0.215952	0.816118
KEGG_PRION_DISEASES	NE	24	4.89796	252	3.73057	1.32898	0.219768	0.816118
KEGG_REGULATION_OF_ACTIN_CYTOSKELETON	NE	116	3.94558	1427	3.52085	1.12557	0.234891	0.816118
KEGG_TYROSINE_METABOLISM	NE	52	8.84354	846	10.4367	0.832556	0.233367	0.816118
KEGG_VASOPRESSIN_REGULATED_WATER_REABSORPTION	NE	8	1.2987	175	2.06076	0.625394	0.233659	0.816118
KEGG_CYTOKINE_CYTOKINE_RECEPTOR_INTERACTION	ME	2157	58.3604	30747	60.345	0.921019	0.0179422	0.834315
KEGG_HEMATOPOIETIC_CELL_LINEAGE	ME	704	59.8639	10269	63.342	0.863206	0.0174014	0.834315
KEGG_SYSTEMIC_LUPUS_ERYTHEMATOSUS	LE	54	3.03712	798	3.25568	0.930765	0.677248	0.845423
KEGG_AXON_GUIDANCE	LE	28	1.55039	359	1.44194	1.07643	0.683185	0.847149
KEGG_GLYCOSAMINOGLYCAN_BIOSYNTHESIS_KERATAN_SULFATE	LE	2	0.952381	24	0.829016	1.15018	0.694328	0.849638
KEGG_LYSOSOME	LE	8	0.472255	95	0.4068	1.16166	0.691612	0.849638
KEGG_BIOSYNTHESIS_OF_UNSATURATED_FATTY_ACIDS	NE	11	3.57143	105	2.47292	1.46052	0.256748	0.852772
KEGG_ACUTE_MYELOID_LEUKEMIA	NE	39	4.88722	451	4.09963	1.20196	0.270501	0.861177
KEGG_HISTIDINE_METABOLISM	NE	34	8.37438	385	6.87869	1.23726	0.266259	0.861177
KEGG_SYSTEMIC_LUPUS_ERYTHEMATOSUS	NE	139	7.81777	1744	7.11517	1.10709	0.273169	0.861177
KEGG_AMYOTROPHIC_LATERAL_SCLEROSIS_ALS	LE	20	2.69542	255	2.49291	1.08344	0.714751	0.868654
KEGG_SULFUR_METABOLISM	LE	1	0.595238	30	1.29534	0.456392	0.719208	0.868654
KEGG_RIBOSOME	LE	1	0.0821018	32	0.190578	0.43035	0.724263	0.869116
KEGG_PROTEASOME	LE	1	0.162338	34	0.400377	0.404523	0.729687	0.870012
KEGG_ALPHA_LINOLENIC_ACID_METABOLISM	NE	21	8.33333	230	6.62061	1.28212	0.29689	0.876532
KEGG_ECM_RECEPTOR_INTERACTION	NE	84	7.22892	1029	6.42362	1.13511	0.293691	0.876532
KEGG_FOCAL_ADHESION	NE	118	4.25685	1475	3.85984	1.10741	0.285532	0.876532
KEGG_REGULATION_OF_AUTOPHAGY	NE	16	3.36134	168	2.5602	1.32374	0.295582	0.876532
KEGG_PEROXISOME	NE	21	1.94805	369	2.48301	0.780265	0.307567	0.893865
KEGG_PROGESTERONE_MEDIATED_OOCYTE_MATURATION	NE	62	5.21008	753	4.59006	1.14249	0.317414	0.908293
KEGG_ARGININE_AND_PROLINE_METABOLISM	NE	32	4.2328	531	5.09499	0.823286	0.342976	0.928068
KEGG_BETA_ALANINE_METABOLISM	NE	4	1.2987	36	0.847857	1.53855	0.344283	0.928068
KEGG_FATTY_ACID_METABOLISM	NE	11	1.96429	210	2.72021	0.716538	0.34177	0.928068
KEGG_GNRH_SIGNALING_PATHWAY	NE	59	4.21429	718	3.72021	1.13864	0.343625	0.928068
KEGG_ALANINE_ASPARTATE_AND_GLUTAMATE_METABOLISM	NE	32	7.14286	376	6.08808	1.18655	0.35971	0.932967
KEGG_GLYCOSYLPHOSPHATIDYLINOSITOL_GPI_ANCHOR_BIOSYNTHESIS	NE	3	0.857143	77	1.59585	0.533182	0.37118	0.932967
KEGG_MAPK_SIGNALING_PATHWAY	NE	178	4.79784	2288	4.47356	1.07617	0.366535	0.932967
KEGG_PURINE_METABOLISM	NE	85	3.84268	1063	3.48593	1.1064	0.36952	0.932967
KEGG_RETINOL_METABOLISM	NE	143	16.2132	2126	17.485	0.913192	0.357656	0.932967
KEGG_PROPANOATE_METABOLISM	LE	4	0.892857	52	0.841969	1.061	0.789846	0.935742
KEGG_PYRUVATE_METABOLISM	LE	3	0.535714	57	0.738342	0.724094	0.797161	0.93843
KEGG_UBIQUITIN_MEDIATED_PROTEOLYSIS	LE	5	0.266525	62	0.239734	1.11204	0.805221	0.941956
KEGG_DRUG_METABOLISM_OTHER_ENZYMES	NE	78	11.3703	1187	12.5515	0.893837	0.402063	0.94663
KEGG_ERBB_SIGNALING_PATHWAY	NE	62	5.09031	767	4.56792	1.12047	0.395341	0.94663
KEGG_GLYCOSAMINOGLYCAN_BIOSYNTHESIS_CHONDROITIN_SULFATE	NE	17	5.51948	192	4.5219	1.23344	0.397543	0.94663
KEGG_NON_SMALL_CELL_LUNG_CANCER	NE	22	2.91005	255	2.44675	1.19501	0.397174	0.94663
KEGG_O_GLYCAN_BIOSYNTHESIS	NE	36	8.57143	579	10	0.843775	0.397251	0.94663
KEGG_CITRATE_CYCLE_TCA_CYCLE	NE	5	1.19048	51	0.880829	1.35569	0.427142	0.958525
KEGG_COMPLEMENT_AND_COAGULATION_CASCADES	NE	60	6.30252	746	5.68424	1.11606	0.426586	0.958525
KEGG_GLYCOLYSIS_GLUCONEOGENESIS	NE	60	6.91244	921	7.69681	0.890513	0.427729	0.958525
KEGG_LEUKOCYTE_TRANSENDOTHELIAL_MIGRATION	NE	48	2.98137	591	2.66276	1.12331	0.424817	0.958525
KEGG_ABC_TRANSPORTERS	NE	96	15.5844	1251	14.7315	1.06859	0.556885	0.965598
KEGG_ADIPOCYTOKINE_SIGNALING_PATHWAY	NE	72	7.67591	950	7.34669	1.04855	0.697795	0.965598
KEGG_ALDOSTERONE_REGULATED_SODIUM_REABSORPTION	NE	31	5.27211	392	4.83592	1.09517	0.61947	0.965598
KEGG_ALZHEIMERS_DISEASE	NE	56	2.54777	856	2.82499	0.899301	0.503317	0.965598
KEGG_ARRHYTHMOGENIC_RIGHT_VENTRICULAR_CARDIOMYOPATHY_ARVC	NE	81	7.81853	1172	8.20613	0.948759	0.724565	0.965598
KEGG_ASCORBATE_AND_ALDARATE_METABOLISM	NE	71	21.131	1045	22.5604	0.919676	0.588281	0.965598
KEGG_AXON_GUIDANCE	NE	119	6.58915	1548	6.21762	1.06399	0.51281	0.965598
KEGG_CELL_CYCLE	NE	25	1.51332	306	1.34364	1.12822	0.580601	0.965598
KEGG_DILATED_CARDIOMYOPATHY	NE	105	8.33333	1398	8.04836	1.03863	0.707722	0.965598
KEGG_DORSO_VENTRAL_AXIS_FORMATION	NE	17	5.05952	269	5.80743	0.864358	0.715296	0.965598
KEGG_ENDOMETRIAL_CANCER	NE	37	5.08242	478	4.76285	1.07071	0.653655	0.965598
KEGG_EPITHELIAL_CELL_SIGNALING_IN_HELICOBACTER_PYLORI_INFECTION	NE	30	3.15126	457	3.48217	0.901878	0.646638	0.965598
KEGG_ETHER_LIPID_METABOLISM	NE	29	6.47321	370	5.99093	1.08609	0.680402	0.965598
KEGG_FRUCTOSE_AND_MANNOSE_METABOLISM	NE	20	4.20168	254	3.87077	1.08919	0.712183	0.965598
KEGG_GLIOMA	NE	42	4.61538	521	4.15305	1.11668	0.492524	0.965598
KEGG_GLYCEROLIPID_METABOLISM	NE	20	2.91545	318	3.36259	0.863034	0.658712	0.965598
KEGG_GLYCEROPHOSPHOLIPID_METABOLISM	NE	62	5.82707	789	5.37906	1.0884	0.527444	0.965598
KEGG_GLYCINE_SERINE_AND_THREONINE_METABOLISM	NE	63	14.5161	944	15.778	0.906456	0.538446	0.965598
KEGG_GLYCOSAMINOGLYCAN_BIOSYNTHESIS_HEPARAN_SULFATE	NE	64	17.5824	846	16.8593	1.05204	0.717424	0.965598
KEGG_GLYCOSAMINOGLYCAN_BIOSYNTHESIS_KERATAN_SULFATE	NE	2	0.952381	19	0.656304	1.45524	0.649259	0.965598
KEGG_GLYCOSPHINGOLIPID_BIOSYNTHESIS_GLOBO_SERIES	NE	6	3.06122	71	2.62768	1.17013	0.645382	0.965598
KEGG_GLYCOSPHINGOLIPID_BIOSYNTHESIS_LACTO_AND_NEOLACTO_SERIES	NE	15	4.12088	246	4.90235	0.833745	0.612701	0.965598
KEGG_HEDGEHOG_SIGNALING_PATHWAY	NE	54	6.88776	709	6.55996	1.05368	0.709156	0.965598
KEGG_HUNTINGTONS_DISEASE	NE	18	0.747508	306	0.921798	0.809495	0.437277	0.965598
KEGG_INSULIN_SIGNALING_PATHWAY	NE	62	3.23253	802	3.03317	1.06795	0.629788	0.965598
KEGG_LINOLEIC_ACID_METABOLISM	NE	59	15.051	737	13.638	1.12197	0.447058	0.965598
KEGG_LONG_TERM_POTENTIATION	NE	70	7.14286	1031	7.63138	0.931056	0.617654	0.965598
KEGG_LYSINE_DEGRADATION	NE	6	0.974026	59	0.694772	1.40582	0.450034	0.965598
KEGG_MATURITY_ONSET_DIABETES_OF_THE_YOUNG	NE	58	16.5714	865	17.9275	0.909352	0.563248	0.965598
KEGG_MELANOGENESIS	NE	83	5.86987	1214	6.22788	0.938929	0.647745	0.965598
KEGG_METABOLISM_OF_XENOBIOTICS_BY_CYTOCHROME_P450	NE	147	15.2174	2126	15.9646	0.94478	0.584631	0.965598
KEGG_MTOR_SIGNALING_PATHWAY	NE	27	3.70879	331	3.29813	1.12929	0.520984	0.965598
KEGG_NITROGEN_METABOLISM	NE	18	5.59006	278	6.26267	0.886247	0.720232	0.965598
KEGG_NOTCH_SIGNALING_PATHWAY	NE	13	1.97568	154	1.69772	1.16701	0.535472	0.965598
KEGG_OXIDATIVE_PHOSPHORYLATION	NE	17	1.0468	216	0.964803	1.08585	0.694257	0.965598
KEGG_PATHOGENIC_ESCHERICHIA_COLI_INFECTION	NE	3	0.404313	27	0.263955	1.53382	0.453323	0.965598
KEGG_PENTOSE_AND_GLUCURONATE_INTERCONVERSIONS	NE	71	18.7831	1049	20.1305	0.9176	0.549999	0.965598
KEGG_PENTOSE_PHOSPHATE_PATHWAY	NE	8	2.1164	140	2.68662	0.783178	0.619353	0.965598
KEGG_PHOSPHATIDYLINOSITOL_SIGNALING_SYSTEM	NE	21	1.97368	262	1.7862	1.10705	0.632364	0.965598
KEGG_PORPHYRIN_AND_CHLOROPHYLL_METABOLISM	NE	84	15	1249	16.1788	0.914303	0.5124	0.965598
KEGG_PROPANOATE_METABOLISM	NE	24	5.35714	295	4.77655	1.12839	0.567297	0.965598
KEGG_PROXIMAL_TUBULE_BICARBONATE_RECLAMATION	NE	19	5.90062	240	5.40662	1.09705	0.702079	0.965598
KEGG_RIBOSOME	NE	6	0.492611	111	0.661068	0.743909	0.582326	0.965598
KEGG_SELENOAMINO_ACID_METABOLISM	NE	1	0.274725	37	0.737346	0.370904	0.515087	0.965598
KEGG_SMALL_CELL_LUNG_CANCER	NE	29	2.46599	359	2.21441	1.11646	0.539878	0.965598
KEGG_STEROID_BIOSYNTHESIS	NE	13	5.80357	159	5.14896	1.13491	0.639634	0.965598
KEGG_STEROID_HORMONE_BIOSYNTHESIS	NE	133	17.5926	1920	18.4226	0.945305	0.592859	0.965598
KEGG_SULFUR_METABOLISM	NE	10	5.95238	111	4.79275	1.25714	0.458654	0.965598
KEGG_TASTE_TRANSDUCTION	NE	76	10.6443	1109	11.2669	0.938147	0.66732	0.965598
KEGG_TAURINE_AND_HYPOTAURINE_METABOLISM	NE	5	3.57143	53	2.74611	1.31148	0.590388	0.965598
KEGG_THYROID_CANCER	NE	22	5.41872	285	5.09201	1.06785	0.726794	0.965598
KEGG_TIGHT_JUNCTION	NE	68	3.67965	1001	3.92919	0.934065	0.663422	0.965598
KEGG_TRYPTOPHAN_METABOLISM	NE	43	7.67857	548	7.09845	1.08855	0.60974	0.965598
KEGG_TYPE_II_DIABETES_MELLITUS	NE	69	10.4863	909	10.0209	1.05189	0.687192	0.965598
KEGG_UBIQUITIN_MEDIATED_PROTEOLYSIS	NE	7	0.373134	74	0.286134	1.30518	0.501339	0.965598
KEGG_VASCULAR_SMOOTH_MUSCLE_CONTRACTION	NE	108	6.76692	1431	6.50395	1.04337	0.674461	0.965598
KEGG_WNT_SIGNALING_PATHWAY	NE	107	5.09524	1422	4.91192	1.03933	0.714562	0.965598
KEGG_BASAL_CELL_CARCINOMA	LE	23	2.98701	342	3.22186	0.924868	0.832026	0.966257
KEGG_BUTANOATE_METABOLISM	LE	7	1.47059	89	1.35629	1.08548	0.836497	0.966257
KEGG_PRIMARY_BILE_ACID_BIOSYNTHESIS	LE	7	3.125	94	3.04404	1.02745	0.841579	0.966257
KEGG_ADHERENS_JUNCTION	NE	23	2.25049	297	2.10803	1.06916	0.735426	0.970137
KEGG_PPAR_SIGNALING_PATHWAY	NE	69	7.14286	913	6.8559	1.04508	0.741828	0.97169
KEGG_PATHOGENIC_ESCHERICHIA_COLI_INFECTION	LE	9	1.21294	117	1.14381	1.0612	0.857517	0.978517
KEGG_PARKINSONS_DISEASE	LE	10	0.632111	135	0.619011	1.0213	0.868493	0.984998
KEGG_GLYCEROLIPID_METABOLISM	LE	12	1.74927	157	1.66015	1.05466	0.876642	0.988214
KEGG_PROSTATE_CANCER	NE	25	2.00642	376	2.18897	0.914897	0.762847	0.992234
KEGG_BUTANOATE_METABOLISM	NE	11	2.31092	179	2.72783	0.843559	0.768668	0.992863
KEGG_GLYCINE_SERINE_AND_THREONINE_METABOLISM	LE	14	3.22581	209	3.49323	0.9209	0.892083	0.999563
KEGG_ABC_TRANSPORTERS	HE	92	14.9351	1228	14.4607	1.03857	0.722489	1
KEGG_ABC_TRANSPORTERS	ME	341	55.3571	4866	57.301	0.92402	0.353775	1
KEGG_ACUTE_MYELOID_LEUKEMIA	HE	366	45.8647	5364	48.7592	0.890351	0.114941	1
KEGG_ACUTE_MYELOID_LEUKEMIA	ME	382	47.8697	5092	46.2867	1.06557	0.397946	1
KEGG_ADHERENS_JUNCTION	HE	458	44.8141	6754	47.9381	0.88192	0.0556903	1
KEGG_ADHERENS_JUNCTION	ME	513	50.1957	6608	46.9018	1.141	0.0441979	1
KEGG_ADIPOCYTOKINE_SIGNALING_PATHWAY	HE	344	36.6738	4823	37.298	0.973573	0.726593	1
KEGG_ADIPOCYTOKINE_SIGNALING_PATHWAY	ME	457	48.7207	6291	48.6505	1.00281	0.973026	1
KEGG_ALANINE_ASPARTATE_AND_GLUTAMATE_METABOLISM	HE	191	42.6339	2669	43.2157	0.976535	0.84342	1
KEGG_ALANINE_ASPARTATE_AND_GLUTAMATE_METABOLISM	ME	207	46.2054	2826	45.7578	1.01818	0.88291	1
KEGG_ALDOSTERONE_REGULATED_SODIUM_REABSORPTION	HE	168	28.5714	2315	28.5591	1.00058	1	1
KEGG_ALDOSTERONE_REGULATED_SODIUM_REABSORPTION	ME	297	50.5102	4179	51.5544	0.959063	0.638469	1
KEGG_ALLOGRAFT_REJECTION	HE	180	36.7347	2615	38.7121	0.919258	0.41397	1
KEGG_ALLOGRAFT_REJECTION	ME	212	43.2653	3092	45.7735	0.903449	0.301477	1
KEGG_ALPHA_LINOLENIC_ACID_METABOLISM	HE	29	11.5079	349	10.0461	1.16437	0.449511	1
KEGG_ALPHA_LINOLENIC_ACID_METABOLISM	ME	136	53.9683	2103	60.5354	0.764395	0.0454988	1
KEGG_ALZHEIMERS_DISEASE	HE	1487	67.6524	20515	67.704	0.997643	0.962327	1
KEGG_ALZHEIMERS_DISEASE	ME	535	24.3403	7251	23.9299	1.02267	0.66006	1
KEGG_ALZHEIMERS_DISEASE	LE	19	0.864422	262	0.864658	0.999746	1	1
KEGG_AMINO_SUGAR_AND_NUCLEOTIDE_SUGAR_METABOLISM	HE	366	59.4156	5021	59.1262	1.01206	0.898753	1
KEGG_AMINO_SUGAR_AND_NUCLEOTIDE_SUGAR_METABOLISM	ME	218	35.3896	3099	36.4932	0.953197	0.602983	1
KEGG_AMINOACYL_TRNA_BIOSYNTHESIS	HE	372	64.8084	4975	62.8712	1.08756	0.370692	1
KEGG_AMINOACYL_TRNA_BIOSYNTHESIS	ME	201	35.0174	2938	37.1288	0.912486	0.324789	1
KEGG_AMINOACYL_TRNA_BIOSYNTHESIS	NE	0	0	0	0	0	1	1
KEGG_AMYOTROPHIC_LATERAL_SCLEROSIS_ALS	HE	339	45.6873	4678	45.7327	0.998173	1	1
KEGG_AMYOTROPHIC_LATERAL_SCLEROSIS_ALS	ME	265	35.7143	3654	35.722	0.999691	1	1
KEGG_AMYOTROPHIC_LATERAL_SCLEROSIS_ALS	NE	75	10.1078	1047	10.2356	0.986112	0.950035	1
KEGG_ANTIGEN_PROCESSING_AND_PRESENTATION	HE	522	46.0317	7364	47.1055	0.957755	0.497949	1
KEGG_ANTIGEN_PROCESSING_AND_PRESENTATION	ME	304	26.8078	4200	26.8662	0.997026	1	1
KEGG_ANTIGEN_PROCESSING_AND_PRESENTATION	LE	14	1.23457	197	1.26015	0.979443	1	1
KEGG_APOPTOSIS	HE	489	40.1478	6694	39.8666	1.01179	0.855755	1
KEGG_APOPTOSIS	ME	644	52.8736	9186	54.7079	0.928862	0.221788	1
KEGG_ARACHIDONIC_ACID_METABOLISM	HE	196	24.5614	2470	22.4525	1.12448	0.17418	1
KEGG_ARGININE_AND_PROLINE_METABOLISM	HE	442	58.4656	6114	58.6644	0.991842	0.939039	1
KEGG_ARGININE_AND_PROLINE_METABOLISM	ME	242	32.0106	3272	31.3951	1.02886	0.745553	1
KEGG_ARRHYTHMOGENIC_RIGHT_VENTRICULAR_CARDIOMYOPATHY_ARVC	HE	304	29.3436	4429	31.0111	0.9239	0.265469	1
KEGG_ARRHYTHMOGENIC_RIGHT_VENTRICULAR_CARDIOMYOPATHY_ARVC	ME	481	46.4286	6366	44.5736	1.07768	0.257404	1
KEGG_ASCORBATE_AND_ALDARATE_METABOLISM	HE	77	22.9167	1078	23.2729	0.98014	0.946684	1
KEGG_ASCORBATE_AND_ALDARATE_METABOLISM	ME	114	33.9286	1516	32.7288	1.05547	0.673683	1
KEGG_ASTHMA	HE	110	28.0612	1675	30.9956	0.868432	0.234457	1
KEGG_ASTHMA	ME	157	40.051	2182	40.3775	0.986514	0.915179	1
KEGG_AUTOIMMUNE_THYROID_DISEASE	HE	180	25.7143	2620	27.1503	0.928809	0.427875	1
KEGG_AUTOIMMUNE_THYROID_DISEASE	ME	220	31.4286	3098	32.1036	0.969337	0.737318	1
KEGG_AXON_GUIDANCE	HE	572	31.6722	8175	32.8353	0.948158	0.323844	1
KEGG_AXON_GUIDANCE	ME	988	54.7065	13440	53.9824	1.02962	0.557415	1
KEGG_B_CELL_RECEPTOR_SIGNALING_PATHWAY	HE	409	38.9524	5670	39.171	0.990859	0.89586	1
KEGG_B_CELL_RECEPTOR_SIGNALING_PATHWAY	ME	596	56.7619	8382	57.9067	0.954308	0.476584	1
KEGG_BASAL_CELL_CARCINOMA	HE	114	14.8052	1597	15.0447	0.98131	0.916806	1
KEGG_BASAL_CELL_CARCINOMA	ME	512	66.4935	7026	66.1894	1.01371	0.874693	1
KEGG_BASAL_CELL_CARCINOMA	NE	57	7.4026	776	7.31041	1.01362	0.886209	1
KEGG_BASAL_TRANSCRIPTION_FACTORS	HE	193	39.3878	2589	38.3272	1.04562	0.665136	1
KEGG_BASAL_TRANSCRIPTION_FACTORS	ME	260	53.0612	3660	54.1821	0.955912	0.638971	1
KEGG_BASAL_TRANSCRIPTION_FACTORS	NE	8	1.63265	124	1.83568	0.887574	0.86229	1
KEGG_BASE_EXCISION_REPAIR	HE	262	56.71	3638	57.1204	0.983398	0.883936	1
KEGG_BASE_EXCISION_REPAIR	ME	199	43.0736	2731	42.8796	1.00795	0.961185	1
KEGG_BASE_EXCISION_REPAIR	LE	0	0	0	0	0	1	1
KEGG_BETA_ALANINE_METABOLISM	HE	137	44.4805	1923	45.2897	0.967821	0.812662	1
KEGG_BETA_ALANINE_METABOLISM	ME	110	35.7143	1509	35.5393	1.00766	0.950909	1
KEGG_BIOSYNTHESIS_OF_UNSATURATED_FATTY_ACIDS	HE	113	36.6883	1577	37.1408	0.980759	0.902867	1
KEGG_BIOSYNTHESIS_OF_UNSATURATED_FATTY_ACIDS	ME	170	55.1948	2382	56.0999	0.963984	0.766534	1
KEGG_BIOSYNTHESIS_OF_UNSATURATED_FATTY_ACIDS	LE	5	1.62338	76	1.78992	0.905435	1	1
KEGG_BLADDER_CANCER	HE	334	56.8027	4591	56.6371	1.00677	0.965635	1
KEGG_BLADDER_CANCER	ME	234	39.7959	3264	40.2665	0.98059	0.86173	1
KEGG_BLADDER_CANCER	NE	15	2.55102	199	2.45497	1.04015	0.889985	1
KEGG_BUTANOATE_METABOLISM	HE	237	49.7899	3254	49.5885	1.00809	0.962146	1
KEGG_BUTANOATE_METABOLISM	ME	166	34.8739	2259	34.4255	1.02001	0.841784	1
KEGG_CALCIUM_SIGNALING_PATHWAY	HE	435	17.5545	6088	17.8215	0.981825	0.764845	1
KEGG_CALCIUM_SIGNALING_PATHWAY	ME	1229	49.5964	16923	49.5389	1.0023	0.966811	1
KEGG_CALCIUM_SIGNALING_PATHWAY	NE	366	14.77	4998	14.6307	1.01117	0.83686	1
KEGG_CARDIAC_MUSCLE_CONTRACTION	HE	419	40.998	5738	40.7268	1.01129	0.869122	1
KEGG_CARDIAC_MUSCLE_CONTRACTION	ME	296	28.9628	4129	29.3066	0.98349	0.830957	1
KEGG_CARDIAC_MUSCLE_CONTRACTION	NE	69	6.75147	953	6.76414	0.997991	1	1
KEGG_CELL_ADHESION_MOLECULES_CAMS	HE	517	28.1897	7626	30.1626	0.908924	0.0771591	1
KEGG_CELL_ADHESION_MOLECULES_CAMS	ME	1037	56.5431	14233	56.2947	1.01015	0.845398	1
KEGG_CELL_CYCLE	HE	780	47.2155	11312	49.6707	0.906363	0.0559734	1
KEGG_CELL_CYCLE	ME	809	48.9709	10699	46.979	1.08308	0.119522	1
KEGG_CHEMOKINE_SIGNALING_PATHWAY	HE	868	32.9787	12411	34.2052	0.946499	0.201566	1
KEGG_CHEMOKINE_SIGNALING_PATHWAY	ME	1442	54.7872	20127	55.4707	0.972738	0.502804	1
KEGG_CHRONIC_MYELOID_LEUKEMIA	HE	496	48.5323	7181	50.9688	0.907123	0.136157	1
KEGG_CHRONIC_MYELOID_LEUKEMIA	ME	501	49.0215	6742	47.8529	1.04792	0.475786	1
KEGG_CIRCADIAN_RHYTHM_MAMMAL	HE	52	28.5714	724	28.8561	0.986193	1	1
KEGG_CIRCADIAN_RHYTHM_MAMMAL	ME	130	71.4286	1785	71.1439	1.014	1	1
KEGG_CIRCADIAN_RHYTHM_MAMMAL	LE	0	0	0	0	0	1	1
KEGG_CIRCADIAN_RHYTHM_MAMMAL	NE	0	0	0	0	0	1	1
KEGG_CITRATE_CYCLE_TCA_CYCLE	HE	360	85.7143	4903	84.6805	1.08542	0.622755	1
KEGG_CITRATE_CYCLE_TCA_CYCLE	ME	39	9.28571	621	10.7254	0.852051	0.411914	1
KEGG_COLORECTAL_CANCER	HE	387	44.5853	5529	46.2059	0.936689	0.359482	1
KEGG_COLORECTAL_CANCER	ME	445	51.2673	6055	50.6017	1.02699	0.725207	1
KEGG_COMPLEMENT_AND_COAGULATION_CASCADES	HE	258	27.1008	3694	28.1469	0.949023	0.501587	1
KEGG_COMPLEMENT_AND_COAGULATION_CASCADES	ME	450	47.2689	6150	46.8607	1.01652	0.813953	1
KEGG_CYSTEINE_AND_METHIONINE_METABOLISM	HE	223	46.8487	3137	47.8055	0.96234	0.703977	1
KEGG_CYSTEINE_AND_METHIONINE_METABOLISM	ME	170	35.7143	2280	34.7455	1.04335	0.690231	1
KEGG_CYSTEINE_AND_METHIONINE_METABOLISM	NE	47	9.87395	681	10.3779	0.946115	0.815021	1
KEGG_CYTOKINE_CYTOKINE_RECEPTOR_INTERACTION	HE	520	14.0693	7412	14.547	0.961772	0.439078	1
KEGG_CYTOSOLIC_DNA_SENSING_PATHWAY	HE	237	30.7792	3267	30.7772	1.00012	1	1
KEGG_CYTOSOLIC_DNA_SENSING_PATHWAY	ME	334	43.3766	4612	43.448	0.997101	1	1
KEGG_DILATED_CARDIOMYOPATHY	HE	291	23.0952	4085	23.5176	0.976641	0.756822	1
KEGG_DILATED_CARDIOMYOPATHY	ME	625	49.6032	8627	49.6661	0.997486	0.976728	1
KEGG_DNA_REPLICATION	HE	297	58.9286	4207	60.5498	0.934817	0.479423	1
KEGG_DNA_REPLICATION	ME	195	38.6905	2624	37.7663	1.03988	0.70361	1
KEGG_DORSO_VENTRAL_AXIS_FORMATION	HE	87	25.8929	1334	28.7997	0.863835	0.287803	1
KEGG_DORSO_VENTRAL_AXIS_FORMATION	ME	213	63.3929	2710	58.506	1.22812	0.0849884	1
KEGG_DRUG_METABOLISM_CYTOCHROME_P450	HE	202	20.3219	2582	18.8426	1.09854	0.257683	1
KEGG_DRUG_METABOLISM_CYTOCHROME_P450	ME	443	44.5674	6294	45.9315	0.946411	0.410063	1
KEGG_DRUG_METABOLISM_CYTOCHROME_P450	NE	154	15.493	2143	15.6389	0.988956	0.92797	1
KEGG_DRUG_METABOLISM_OTHER_ENZYMES	HE	205	29.8834	2744	29.0155	1.04265	0.632108	1
KEGG_DRUG_METABOLISM_OTHER_ENZYMES	ME	245	35.7143	3330	35.212	1.0222	0.803932	1
KEGG_ECM_RECEPTOR_INTERACTION	HE	406	34.9398	6201	38.7103	0.850315	0.0114017	1
KEGG_ECM_RECEPTOR_INTERACTION	ME	546	46.988	7138	44.5596	1.10279	0.112118	1
KEGG_ENDOCYTOSIS	HE	1093	43.373	15256	43.9148	0.978212	0.603334	1
KEGG_ENDOCYTOSIS	ME	1283	50.9127	17559	50.544	1.01486	0.725818	1
KEGG_ENDOCYTOSIS	NE	54	2.14286	770	2.21647	0.966063	0.888358	1
KEGG_ENDOMETRIAL_CANCER	HE	355	48.7637	5075	50.568	0.930394	0.357025	1
KEGG_ENDOMETRIAL_CANCER	ME	331	45.467	4377	43.613	1.07795	0.333654	1
KEGG_EPITHELIAL_CELL_SIGNALING_IN_HELICOBACTER_PYLORI_INFECTION	HE	462	48.5294	6562	50	0.942836	0.383053	1
KEGG_EPITHELIAL_CELL_SIGNALING_IN_HELICOBACTER_PYLORI_INFECTION	ME	419	44.0126	5515	42.0222	1.08459	0.234318	1
KEGG_ERBB_SIGNALING_PATHWAY	HE	488	40.0657	7072	42.1178	0.918688	0.166695	1
KEGG_ERBB_SIGNALING_PATHWAY	ME	584	47.9475	7926	47.2039	1.03027	0.63444	1
KEGG_ETHER_LIPID_METABOLISM	HE	116	25.8929	1592	25.7772	1.00605	0.955427	1
KEGG_ETHER_LIPID_METABOLISM	ME	234	52.2321	3386	54.8251	0.901004	0.30212	1
KEGG_FATTY_ACID_METABOLISM	HE	294	52.5	4016	52.0207	1.0194	0.860938	1
KEGG_FATTY_ACID_METABOLISM	ME	197	35.1786	2678	34.6891	1.02178	0.818329	1
KEGG_FC_EPSILON_RI_SIGNALING_PATHWAY	HE	333	30.4945	4648	30.8755	0.982247	0.812317	1
KEGG_FC_EPSILON_RI_SIGNALING_PATHWAY	ME	588	53.8462	8444	56.0914	0.913278	0.15549	1
KEGG_FC_GAMMA_R_MEDIATED_PHAGOCYTOSIS	HE	567	42.6316	8038	43.8397	0.951958	0.406536	1
KEGG_FC_GAMMA_R_MEDIATED_PHAGOCYTOSIS	ME	712	53.5338	9840	53.6678	0.994626	0.93194	1
KEGG_FOCAL_ADHESION	HE	1139	41.0895	16697	43.6934	0.898863	0.00784538	1
KEGG_FOCAL_ADHESION	ME	1290	46.5368	17158	44.8998	1.06818	0.0967891	1
KEGG_FOLATE_BIOSYNTHESIS	HE	72	46.7532	966	45.5016	1.05167	0.801708	1
KEGG_FOLATE_BIOSYNTHESIS	ME	63	40.9091	870	40.9797	0.997083	1	1
KEGG_FOLATE_BIOSYNTHESIS	LE	3	1.94805	52	2.44936	0.79132	1	1
KEGG_FOLATE_BIOSYNTHESIS	NE	16	10.3896	235	11.0692	0.931496	0.894286	1
KEGG_FRUCTOSE_AND_MANNOSE_METABOLISM	HE	262	55.042	3540	53.947	1.04515	0.668293	1
KEGG_FRUCTOSE_AND_MANNOSE_METABOLISM	ME	185	38.8655	2686	40.9326	0.917387	0.385024	1
KEGG_GALACTOSE_METABOLISM	HE	198	54.3956	2701	53.8262	1.02319	0.870287	1
KEGG_GALACTOSE_METABOLISM	ME	90	24.7253	1292	25.7473	0.947276	0.709426	1
KEGG_GALACTOSE_METABOLISM	NE	28	7.69231	388	7.73216	0.994417	1	1
KEGG_GAP_JUNCTION	HE	401	32.9228	5521	32.8807	1.00191	0.974813	1
KEGG_GAP_JUNCTION	ME	596	48.9327	8472	50.4556	0.940871	0.31303	1
KEGG_GLIOMA	HE	318	34.9451	4565	36.389	0.939002	0.391706	1
KEGG_GLIOMA	ME	505	55.4945	6891	54.9303	1.02308	0.756222	1
KEGG_GLUTATHIONE_METABOLISM	HE	409	58.4286	5561	57.6269	1.03346	0.692129	1
KEGG_GLUTATHIONE_METABOLISM	ME	219	31.2857	3028	31.3782	0.995709	1	1
KEGG_GLUTATHIONE_METABOLISM	LE	4	0.571429	61	0.632124	0.903435	1	1
KEGG_GLUTATHIONE_METABOLISM	NE	15	2.14286	232	2.40415	0.888942	0.797193	1
KEGG_GLYCEROLIPID_METABOLISM	HE	240	34.9854	3274	34.6199	1.01625	0.868013	1
KEGG_GLYCEROLIPID_METABOLISM	ME	326	47.5219	4547	48.0808	0.977847	0.781933	1
KEGG_GLYCEROPHOSPHOLIPID_METABOLISM	HE	329	30.9211	4354	29.6837	1.06034	0.404695	1
KEGG_GLYCEROPHOSPHOLIPID_METABOLISM	ME	583	54.7932	8456	57.6493	0.890418	0.0721368	1
KEGG_GLYCINE_SERINE_AND_THREONINE_METABOLISM	HE	115	26.4977	1524	25.4722	1.05477	0.64844	1
KEGG_GLYCINE_SERINE_AND_THREONINE_METABOLISM	ME	237	54.6083	3241	54.1701	1.01782	0.881088	1
KEGG_GLYCOLYSIS_GLUCONEOGENESIS	HE	456	52.5346	6272	52.4152	1.0048	0.971928	1
KEGG_GLYCOLYSIS_GLUCONEOGENESIS	ME	268	30.8756	3643	30.4446	1.02049	0.789326	1
KEGG_GLYCOSAMINOGLYCAN_BIOSYNTHESIS_CHONDROITIN_SULFATE	HE	67	21.7532	811	19.1003	1.17749	0.261845	1
KEGG_GLYCOSAMINOGLYCAN_BIOSYNTHESIS_CHONDROITIN_SULFATE	ME	212	68.8312	3139	73.9284	0.778825	0.0523872	1
KEGG_GLYCOSAMINOGLYCAN_BIOSYNTHESIS_HEPARAN_SULFATE	HE	64	17.5824	843	16.7995	1.05654	0.716872	1
KEGG_GLYCOSAMINOGLYCAN_BIOSYNTHESIS_HEPARAN_SULFATE	ME	205	56.3187	2936	58.5094	0.914301	0.440852	1
KEGG_GLYCOSAMINOGLYCAN_BIOSYNTHESIS_KERATAN_SULFATE	HE	70	33.3333	969	33.4715	0.99381	1	1
KEGG_GLYCOSAMINOGLYCAN_BIOSYNTHESIS_KERATAN_SULFATE	ME	130	61.9048	1804	62.3143	0.982746	0.94125	1
KEGG_GLYCOSAMINOGLYCAN_DEGRADATION	HE	117	39.7959	1619	39.9457	0.993772	1	1
KEGG_GLYCOSAMINOGLYCAN_DEGRADATION	ME	136	46.2585	1846	45.5465	1.02909	0.85569	1
KEGG_GLYCOSAMINOGLYCAN_DEGRADATION	NE	12	4.08163	165	4.07106	1.00271	1	1
KEGG_GLYCOSPHINGOLIPID_BIOSYNTHESIS_GANGLIO_SERIES	HE	57	27.1429	790	27.2884	0.992679	1	1
KEGG_GLYCOSPHINGOLIPID_BIOSYNTHESIS_GANGLIO_SERIES	ME	124	59.0476	1788	61.7617	0.892731	0.46266	1
KEGG_GLYCOSPHINGOLIPID_BIOSYNTHESIS_GLOBO_SERIES	HE	52	26.5306	804	29.7557	0.852529	0.372736	1
KEGG_GLYCOSPHINGOLIPID_BIOSYNTHESIS_GLOBO_SERIES	ME	119	60.7143	1591	58.8823	1.07919	0.652096	1
KEGG_GLYCOSPHINGOLIPID_BIOSYNTHESIS_LACTO_AND_NEOLACTO_SERIES	HE	125	34.3407	1690	33.6788	1.02995	0.81841	1
KEGG_GLYCOSPHINGOLIPID_BIOSYNTHESIS_LACTO_AND_NEOLACTO_SERIES	ME	192	52.7473	2633	52.4711	1.01114	0.956667	1
KEGG_GLYCOSYLPHOSPHATIDYLINOSITOL_GPI_ANCHOR_BIOSYNTHESIS	HE	139	39.7143	1903	39.4404	1.01152	0.954848	1
KEGG_GLYCOSYLPHOSPHATIDYLINOSITOL_GPI_ANCHOR_BIOSYNTHESIS	ME	205	58.5714	2804	58.114	1.019	0.910675	1
KEGG_GLYCOSYLPHOSPHATIDYLINOSITOL_GPI_ANCHOR_BIOSYNTHESIS	LE	3	0.857143	41	0.849741	1.00879	1	1
KEGG_GLYOXYLATE_AND_DICARBOXYLATE_METABOLISM	HE	152	67.8571	1989	64.4106	1.16645	0.311663	1
KEGG_GLYOXYLATE_AND_DICARBOXYLATE_METABOLISM	ME	44	19.6429	717	23.2189	0.808394	0.2494	1
KEGG_GLYOXYLATE_AND_DICARBOXYLATE_METABOLISM	NE	0	0	0	0	0	1	1
KEGG_GNRH_SIGNALING_PATHWAY	HE	438	31.2857	6073	31.4663	0.991647	0.90512	1
KEGG_GNRH_SIGNALING_PATHWAY	ME	688	49.1429	9626	49.8756	0.971105	0.599082	1
KEGG_GRAFT_VERSUS_HOST_DISEASE	HE	187	36.1004	2646	37.0536	0.959741	0.706187	1
KEGG_GRAFT_VERSUS_HOST_DISEASE	ME	219	42.278	3269	45.7779	0.867564	0.131601	1
KEGG_HEDGEHOG_SIGNALING_PATHWAY	HE	107	13.648	1505	13.9249	0.97697	0.872638	1
KEGG_HEDGEHOG_SIGNALING_PATHWAY	ME	490	62.5	6826	63.1569	0.972247	0.730149	1
KEGG_HEMATOPOIETIC_CELL_LINEAGE	HE	188	15.9864	2750	16.9627	0.931516	0.42021	1
KEGG_HISTIDINE_METABOLISM	HE	149	36.6995	2023	36.1444	1.02427	0.830703	1
KEGG_HISTIDINE_METABOLISM	ME	182	44.8276	2604	46.5249	0.933863	0.536399	1
KEGG_HISTIDINE_METABOLISM	LE	10	2.46305	143	2.55494	0.963133	1	1
KEGG_HOMOLOGOUS_RECOMBINATION	HE	123	33.7912	1653	32.9414	1.03894	0.729509	1
KEGG_HOMOLOGOUS_RECOMBINATION	ME	229	62.9121	3246	64.6871	0.926027	0.496314	1
KEGG_HUNTINGTONS_DISEASE	HE	1672	69.4352	23042	69.412	1.0011	1	1
KEGG_HUNTINGTONS_DISEASE	ME	571	23.7126	7906	23.8161	0.994303	0.921072	1
KEGG_HYPERTROPHIC_CARDIOMYOPATHY_HCM	HE	286	24.6127	4036	25.1951	0.969322	0.674519	1
KEGG_HYPERTROPHIC_CARDIOMYOPATHY_HCM	ME	561	48.2788	7659	47.812	1.01888	0.761146	1
KEGG_HYPERTROPHIC_CARDIOMYOPATHY_HCM	NE	94	8.0895	1326	8.27767	0.975267	0.868573	1
KEGG_INOSITOL_PHOSPHATE_METABOLISM	HE	200	26.455	2816	27.0198	0.971562	0.766499	1
KEGG_INOSITOL_PHOSPHATE_METABOLISM	ME	510	67.4603	7041	67.559	0.99551	0.967917	1
KEGG_INSULIN_SIGNALING_PATHWAY	HE	767	39.9896	10940	41.3751	0.944188	0.239324	1
KEGG_INSULIN_SIGNALING_PATHWAY	ME	932	48.5923	12602	47.6608	1.03803	0.434763	1
KEGG_INTESTINAL_IMMUNE_NETWORK_FOR_IGA_PRODUCTION	HE	161	25	2412	27.1683	0.893601	0.250599	1
KEGG_INTESTINAL_IMMUNE_NETWORK_FOR_IGA_PRODUCTION	ME	346	53.7267	4883	55.0011	0.949902	0.538631	1
KEGG_JAK_STAT_SIGNALING_PATHWAY	HE	401	18.4793	5846	19.542	0.933301	0.238342	1
KEGG_JAK_STAT_SIGNALING_PATHWAY	ME	1111	51.1982	15408	51.5059	0.987754	0.789566	1
KEGG_LEISHMANIA_INFECTION	HE	431	43.9796	6183	45.7661	0.9303	0.28797	1
KEGG_LEISHMANIA_INFECTION	ME	483	49.2857	6563	48.5788	1.0287	0.691286	1
KEGG_LEISHMANIA_INFECTION	LE	9	0.918367	128	0.947446	0.969025	1	1
KEGG_LEUKOCYTE_TRANSENDOTHELIAL_MIGRATION	HE	657	40.8075	9404	42.3699	0.93769	0.229455	1
KEGG_LEUKOCYTE_TRANSENDOTHELIAL_MIGRATION	ME	717	44.5342	9621	43.3476	1.04938	0.36217	1
KEGG_LIMONENE_AND_PINENE_DEGRADATION	HE	91	65	1245	64.5078	1.02179	0.927419	1
KEGG_LIMONENE_AND_PINENE_DEGRADATION	ME	49	35	685	35.4922	0.978673	0.927419	1
KEGG_LIMONENE_AND_PINENE_DEGRADATION	LE	0	0	0	0	0	1	1
KEGG_LIMONENE_AND_PINENE_DEGRADATION	NE	0	0	0	0	0	1	1
KEGG_LINOLEIC_ACID_METABOLISM	HE	47	11.9898	483	8.93782	1.38789	0.0459839	1
KEGG_LINOLEIC_ACID_METABOLISM	ME	186	47.449	2860	52.9238	0.803184	0.040967	1
KEGG_LONG_TERM_DEPRESSION	HE	285	29.937	3886	29.6099	1.01577	0.825555	1
KEGG_LONG_TERM_DEPRESSION	ME	398	41.8067	5878	44.7882	0.885627	0.0790901	1
KEGG_LONG_TERM_POTENTIATION	HE	360	36.7347	5082	37.6166	0.962943	0.60842	1
KEGG_LONG_TERM_POTENTIATION	ME	416	42.449	5545	41.0437	1.05948	0.400725	1
KEGG_LYSINE_DEGRADATION	HE	263	42.6948	3641	42.8756	0.99264	0.966376	1
KEGG_LYSINE_DEGRADATION	ME	330	53.5714	4574	53.8625	0.988362	0.900128	1
KEGG_LYSOSOME	HE	956	56.4345	13318	57.0291	0.97606	0.647387	1
KEGG_LYSOSOME	ME	681	40.2007	9324	39.9263	1.01149	0.837191	1
KEGG_MAPK_SIGNALING_PATHWAY	HE	1072	28.8949	15212	29.7429	0.959902	0.280491	1
KEGG_MAPK_SIGNALING_PATHWAY	ME	2001	53.9353	27588	53.9408	0.999754	1	1
KEGG_MATURITY_ONSET_DIABETES_OF_THE_YOUNG	HE	63	18	792	16.4145	1.1178	0.455881	1
KEGG_MATURITY_ONSET_DIABETES_OF_THE_YOUNG	ME	147	42	2101	43.544	0.93886	0.615326	1
KEGG_MELANOGENESIS	HE	341	24.116	4822	24.7371	0.966891	0.631938	1
KEGG_MELANOGENESIS	ME	793	56.082	10805	55.4302	1.02678	0.637736	1
KEGG_MELANOMA	HE	278	27.9678	3960	28.8988	0.95528	0.561841	1
KEGG_MELANOMA	ME	511	51.4085	7141	52.1127	0.972184	0.669252	1
KEGG_METABOLISM_OF_XENOBIOTICS_BY_CYTOCHROME_P450	HE	235	24.3271	2995	22.4901	1.10795	0.18884	1
KEGG_METABOLISM_OF_XENOBIOTICS_BY_CYTOCHROME_P450	ME	420	43.4783	5866	44.049	0.977077	0.737264	1
KEGG_MISMATCH_REPAIR	HE	151	46.8944	2202	49.6058	0.897097	0.356196	1
KEGG_MISMATCH_REPAIR	ME	160	49.6894	2120	47.7585	1.08033	0.525309	1
KEGG_MISMATCH_REPAIR	NE	0	0	0	0	0	1	1
KEGG_MTOR_SIGNALING_PATHWAY	HE	307	42.1703	4401	43.8521	0.93367	0.394729	1
KEGG_MTOR_SIGNALING_PATHWAY	ME	356	48.9011	4857	48.3958	1.02044	0.81779	1
KEGG_N_GLYCAN_BIOSYNTHESIS	HE	353	54.8137	4932	55.5531	0.970537	0.742578	1
KEGG_N_GLYCAN_BIOSYNTHESIS	ME	274	42.5466	3757	42.3181	1.0094	0.93418	1
KEGG_N_GLYCAN_BIOSYNTHESIS	NE	10	1.5528	158	1.77968	0.870508	0.876235	1
KEGG_NATURAL_KILLER_CELL_MEDIATED_CYTOTOXICITY	HE	514	27.8139	7290	28.6152	0.961225	0.471591	1
KEGG_NATURAL_KILLER_CELL_MEDIATED_CYTOTOXICITY	ME	912	49.3506	12918	50.7065	0.947185	0.26775	1
KEGG_NEUROACTIVE_LIGAND_RECEPTOR_INTERACTION	HE	108	2.8466	1517	2.90041	0.980905	0.920107	1
KEGG_NEUROACTIVE_LIGAND_RECEPTOR_INTERACTION	ME	1572	41.4338	21256	40.6401	1.03337	0.337949	1
KEGG_NEUROACTIVE_LIGAND_RECEPTOR_INTERACTION	NE	636	16.7633	8763	16.7543	1.00066	0.982043	1
KEGG_NEUROTROPHIN_SIGNALING_PATHWAY	HE	771	43.7075	10930	44.9461	0.951034	0.321423	1
KEGG_NEUROTROPHIN_SIGNALING_PATHWAY	ME	836	47.3923	11472	47.1749	1.00876	0.862779	1
KEGG_NICOTINATE_AND_NICOTINAMIDE_METABOLISM	HE	124	36.9048	1702	36.7444	1.00692	0.953332	1
KEGG_NICOTINATE_AND_NICOTINAMIDE_METABOLISM	ME	175	52.0833	2443	52.7418	0.973943	0.821179	1
KEGG_NICOTINATE_AND_NICOTINAMIDE_METABOLISM	NE	6	1.78571	76	1.64076	1.08991	0.822996	1
KEGG_NITROGEN_METABOLISM	HE	100	31.0559	1170	26.3573	1.25853	0.0678561	1
KEGG_NITROGEN_METABOLISM	ME	160	49.6894	2359	53.1426	0.870871	0.247594	1
KEGG_NOD_LIKE_RECEPTOR_SIGNALING_PATHWAY	HE	290	33.4101	4088	34.1635	0.966887	0.68343	1
KEGG_NOD_LIKE_RECEPTOR_SIGNALING_PATHWAY	ME	517	59.5622	7241	60.5131	0.961115	0.589827	1
KEGG_NON_HOMOLOGOUS_END_JOINING	HE	61	33.5165	866	34.5157	0.956467	0.809042	1
KEGG_NON_HOMOLOGOUS_END_JOINING	ME	106	58.2418	1450	57.7919	1.01863	0.93814	1
KEGG_NON_HOMOLOGOUS_END_JOINING	NE	0	0	0	0	0	1	1
KEGG_NON_SMALL_CELL_LUNG_CANCER	HE	299	39.5503	4250	40.7791	0.950146	0.514818	1
KEGG_NON_SMALL_CELL_LUNG_CANCER	ME	418	55.291	5783	55.4884	0.992043	0.939595	1
KEGG_NOTCH_SIGNALING_PATHWAY	HE	281	42.7052	4095	45.1439	0.905747	0.23927	1
KEGG_NOTCH_SIGNALING_PATHWAY	ME	340	51.6717	4448	49.0354	1.11124	0.196441	1
KEGG_NUCLEOTIDE_EXCISION_REPAIR	HE	321	52.1104	4412	51.9548	1.00625	0.966696	1
KEGG_NUCLEOTIDE_EXCISION_REPAIR	ME	283	45.9416	3961	46.6439	0.972144	0.738175	1
KEGG_O_GLYCAN_BIOSYNTHESIS	HE	138	32.8571	1989	34.3523	0.935179	0.558263	1
KEGG_O_GLYCAN_BIOSYNTHESIS	ME	210	50	2741	47.3402	1.11235	0.311585	1
KEGG_OLFACTORY_TRANSDUCTION	HE	104	1.94465	1346	1.82568	1.06649	0.526364	1
KEGG_OLFACTORY_TRANSDUCTION	NE	120	2.24383	1665	2.25836	0.993417	1	1
KEGG_ONE_CARBON_POOL_BY_FOLATE	HE	116	48.7395	1548	47.1807	1.0644	0.686748	1
KEGG_ONE_CARBON_POOL_BY_FOLATE	ME	111	46.6387	1523	46.4188	1.00888	0.94647	1
KEGG_OOCYTE_MEIOSIS	HE	667	42.5383	9516	44.0229	0.941296	0.257272	1
KEGG_OOCYTE_MEIOSIS	ME	682	43.4949	9005	41.659	1.07799	0.159935	1
KEGG_OOCYTE_MEIOSIS	LE	29	1.84949	394	1.82272	1.01496	0.922065	1
KEGG_OOCYTE_MEIOSIS	NE	70	4.46429	975	4.51055	0.989265	1	1
KEGG_OTHER_GLYCAN_DEGRADATION	HE	129	57.5893	1799	58.2578	0.97294	0.888458	1
KEGG_OTHER_GLYCAN_DEGRADATION	ME	80	35.7143	1091	35.3303	1.01691	0.942324	1
KEGG_OTHER_GLYCAN_DEGRADATION	NE	0	0	2	0.0647668	0	1	1
KEGG_OXIDATIVE_PHOSPHORYLATION	HE	1301	80.1108	17900	79.9535	1.00989	0.897852	1
KEGG_OXIDATIVE_PHOSPHORYLATION	ME	207	12.7463	2816	12.5782	1.01532	0.846418	1
KEGG_P53_SIGNALING_PATHWAY	HE	426	45.4158	5966	46.1372	0.971351	0.684044	1
KEGG_P53_SIGNALING_PATHWAY	ME	466	49.6802	6413	49.594	1.00345	0.97303	1
KEGG_P53_SIGNALING_PATHWAY	LE	9	0.959488	127	0.982136	0.976718	1	1
KEGG_PANCREATIC_CANCER	HE	427	43.5714	6025	44.5966	0.959257	0.549166	1
KEGG_PANCREATIC_CANCER	ME	520	53.0612	7191	53.2272	0.993355	0.920821	1
KEGG_PANTOTHENATE_AND_COA_BIOSYNTHESIS	HE	45	20.0893	689	22.3122	0.875363	0.505015	1
KEGG_PANTOTHENATE_AND_COA_BIOSYNTHESIS	ME	144	64.2857	1985	64.2811	1.00019	1	1
KEGG_PANTOTHENATE_AND_COA_BIOSYNTHESIS	LE	3	1.33929	47	1.52202	0.878337	1	1
KEGG_PARKINSONS_DISEASE	HE	1260	79.646	17282	79.2425	1.02502	0.723919	1
KEGG_PARKINSONS_DISEASE	ME	227	14.3489	3229	14.8058	0.963965	0.659712	1
KEGG_PARKINSONS_DISEASE	NE	19	1.20101	257	1.17841	1.01941	0.903902	1
KEGG_PATHOGENIC_ESCHERICHIA_COLI_INFECTION	HE	464	62.5337	6519	63.7306	0.949882	0.527203	1
KEGG_PATHOGENIC_ESCHERICHIA_COLI_INFECTION	ME	235	31.6712	3109	30.394	1.06149	0.48265	1
KEGG_PATHWAYS_IN_CANCER	HE	1558	34.2418	22589	36.0128	0.925207	0.0163662	1
KEGG_PATHWAYS_IN_CANCER	ME	2431	53.4286	32962	52.55	1.03591	0.25526	1
KEGG_PENTOSE_AND_GLUCURONATE_INTERCONVERSIONS	HE	89	23.545	1232	23.6423	0.994616	1	1
KEGG_PENTOSE_AND_GLUCURONATE_INTERCONVERSIONS	ME	155	41.0053	2082	39.9539	1.04456	0.703673	1
KEGG_PENTOSE_PHOSPHATE_PATHWAY	HE	240	63.4921	3326	63.8265	0.985644	0.911775	1
KEGG_PENTOSE_PHOSPHATE_PATHWAY	ME	91	24.0741	1188	22.7979	1.07372	0.568473	1
KEGG_PEROXISOME	HE	459	42.5788	6296	42.3659	1.00875	0.898441	1
KEGG_PEROXISOME	ME	551	51.1132	7590	51.0733	1.0016	1	1
KEGG_PHENYLALANINE_METABOLISM	HE	89	35.3175	1207	34.7438	1.02554	0.89107	1
KEGG_PHENYLALANINE_METABOLISM	ME	124	49.2063	1736	49.9712	0.969867	0.844928	1
KEGG_PHENYLALANINE_METABOLISM	NE	26	10.3175	381	10.9672	0.933944	0.834468	1
KEGG_PHOSPHATIDYLINOSITOL_SIGNALING_SYSTEM	HE	276	25.9398	3969	27.0589	0.944162	0.45261	1
KEGG_PHOSPHATIDYLINOSITOL_SIGNALING_SYSTEM	ME	684	64.2857	9397	64.0646	1.00966	0.894752	1
KEGG_PORPHYRIN_AND_CHLOROPHYLL_METABOLISM	HE	163	29.1071	2257	29.2358	0.993796	1	1
KEGG_PORPHYRIN_AND_CHLOROPHYLL_METABOLISM	ME	236	42.1429	3155	40.8679	1.05389	0.563089	1
KEGG_PPAR_SIGNALING_PATHWAY	HE	331	34.265	4513	33.889	1.01689	0.805532	1
KEGG_PPAR_SIGNALING_PATHWAY	ME	434	44.9275	6032	45.2955	0.98525	0.840863	1
KEGG_PRIMARY_BILE_ACID_BIOSYNTHESIS	HE	60	26.7857	804	26.0363	1.03931	0.81326	1
KEGG_PRIMARY_BILE_ACID_BIOSYNTHESIS	ME	94	41.9643	1285	41.6127	1.01456	0.944083	1
KEGG_PRIMARY_BILE_ACID_BIOSYNTHESIS	NE	12	5.35714	182	5.89378	0.90381	0.882805	1
KEGG_PRIMARY_IMMUNODEFICIENCY	HE	79	16.1224	1225	18.1347	0.867727	0.273629	1
KEGG_PRIMARY_IMMUNODEFICIENCY	ME	317	64.6939	4548	67.3279	0.88921	0.232223	1
KEGG_PRION_DISEASES	HE	233	47.551	3343	49.4893	0.92536	0.426443	1
KEGG_PRION_DISEASES	ME	172	35.102	2312	34.2265	1.03939	0.693604	1
KEGG_PRION_DISEASES	LE	6	1.22449	91	1.34715	0.907828	1	1
KEGG_PROGESTERONE_MEDIATED_OOCYTE_MATURATION	HE	466	39.1597	6508	39.6708	0.978821	0.735782	1
KEGG_PROGESTERONE_MEDIATED_OOCYTE_MATURATION	ME	584	49.0756	8094	49.3386	0.989533	0.880677	1
KEGG_PROPANOATE_METABOLISM	HE	264	58.9286	3599	58.274	1.02735	0.804188	1
KEGG_PROPANOATE_METABOLISM	ME	143	31.9196	2051	33.2092	0.942967	0.603336	1
KEGG_PROSTATE_CANCER	HE	464	37.2392	6703	39.0231	0.927151	0.21739	1
KEGG_PROSTATE_CANCER	ME	702	56.3403	9406	54.7593	1.06615	0.288594	1
KEGG_PROTEASOME	HE	566	91.8831	7782	91.6392	1.03279	0.880257	1
KEGG_PROTEASOME	ME	13	2.11039	237	2.79086	0.750919	0.371903	1
KEGG_PROTEIN_EXPORT	HE	264	81.9876	3644	82.0906	0.993037	0.940115	1
KEGG_PROTEIN_EXPORT	ME	57	17.7019	795	17.9094	0.985918	1	1
KEGG_PROTEIN_EXPORT	NE	0	0	0	0	0	1	1
KEGG_PROXIMAL_TUBULE_BICARBONATE_RECLAMATION	HE	144	44.7205	1925	43.3656	1.05648	0.6418	1
KEGG_PROXIMAL_TUBULE_BICARBONATE_RECLAMATION	ME	118	36.646	1716	38.6574	0.917873	0.514268	1
KEGG_PURINE_METABOLISM	HE	921	41.6365	12263	40.2145	1.06058	0.19297	1
KEGG_PURINE_METABOLISM	ME	1039	46.9711	14878	48.7899	0.929731	0.0985784	1
KEGG_PYRIMIDINE_METABOLISM	HE	742	54.0816	9885	52.2629	1.07582	0.19791	1
KEGG_PYRIMIDINE_METABOLISM	ME	551	40.1603	7930	41.9266	0.929586	0.202283	1
KEGG_PYRIMIDINE_METABOLISM	LE	7	0.510204	106	0.560431	0.909919	1	1
KEGG_PYRIMIDINE_METABOLISM	NE	9	0.655977	122	0.645025	1.01709	0.862085	1
KEGG_PYRUVATE_METABOLISM	HE	326	58.2143	4466	57.8497	1.01508	0.894257	1
KEGG_PYRUVATE_METABOLISM	ME	169	30.1786	2319	30.0389	1.00666	0.961936	1
KEGG_PYRUVATE_METABOLISM	NE	22	3.92857	314	4.06736	0.964486	1	1
KEGG_REGULATION_OF_ACTIN_CYTOSKELETON	HE	1067	36.2925	15257	37.6437	0.943652	0.144531	1
KEGG_REGULATION_OF_ACTIN_CYTOSKELETON	ME	1391	47.3129	18763	46.2941	1.04179	0.292208	1
KEGG_REGULATION_OF_AUTOPHAGY	HE	105	22.0588	1448	22.0664	0.999557	1	1
KEGG_REGULATION_OF_AUTOPHAGY	ME	158	33.1933	2206	33.6178	0.9811	0.880218	1
KEGG_RENAL_CELL_CARCINOMA	HE	498	50.8163	7035	52.0725	0.950932	0.466395	1
KEGG_RENAL_CELL_CARCINOMA	ME	428	43.6735	5885	43.5603	1.00461	0.946829	1
KEGG_RENIN_ANGIOTENSIN_SYSTEM	HE	49	20.5882	694	21.1521	0.966425	0.86975	1
KEGG_RENIN_ANGIOTENSIN_SYSTEM	ME	130	54.6218	1813	55.2575	0.974647	0.892647	1
KEGG_RENIN_ANGIOTENSIN_SYSTEM	NE	25	10.5042	343	10.4541	1.00535	1	1
KEGG_RETINOL_METABOLISM	HE	152	17.2336	1927	15.8483	1.10562	0.273546	1
KEGG_RETINOL_METABOLISM	ME	336	38.0952	4523	37.1988	1.03889	0.613667	1
KEGG_RIBOFLAVIN_METABOLISM	HE	77	34.375	1102	35.6865	0.944009	0.718335	1
KEGG_RIBOFLAVIN_METABOLISM	ME	114	50.8929	1550	50.1943	1.02834	0.889966	1
KEGG_RIBOFLAVIN_METABOLISM	NE	2	0.892857	34	1.10104	0.809258	1	1
KEGG_RIBOSOME	HE	1165	95.6486	15918	94.8008	1.20555	0.226022	1
KEGG_RIBOSOME	ME	32	2.62726	537	3.19814	0.81667	0.308399	1
KEGG_RIG_I_LIKE_RECEPTOR_SIGNALING_PATHWAY	HE	254	25.5533	3566	26.0235	0.975719	0.76457	1
KEGG_RIG_I_LIKE_RECEPTOR_SIGNALING_PATHWAY	ME	486	48.8934	6561	47.88	1.04142	0.554032	1
KEGG_RIG_I_LIKE_RECEPTOR_SIGNALING_PATHWAY	NE	8	0.804829	125	0.912209	0.881333	0.862931	1
KEGG_RNA_DEGRADATION	HE	443	55.5138	6289	57.1675	0.934982	0.374168	1
KEGG_RNA_DEGRADATION	ME	341	42.7318	4519	41.0781	1.07029	0.371431	1
KEGG_RNA_DEGRADATION	NE	0	0	0	0	0	1	1
KEGG_RNA_POLYMERASE	HE	275	67.734	3556	63.534	1.20481	0.0972283	1
KEGG_RNA_POLYMERASE	ME	130	32.0197	2037	36.3945	0.823225	0.0776209	1
KEGG_RNA_POLYMERASE	NE	0	0	2	0.0357334	0	1	1
KEGG_SELENOAMINO_ACID_METABOLISM	HE	176	48.3516	2447	48.7644	0.983611	0.913544	1
KEGG_SELENOAMINO_ACID_METABOLISM	ME	186	51.0989	2522	50.2591	1.03417	0.786139	1
KEGG_SMALL_CELL_LUNG_CANCER	HE	448	38.0952	6602	40.7229	0.895743	0.0795773	1
KEGG_SMALL_CELL_LUNG_CANCER	ME	663	56.3776	8796	54.2561	1.08959	0.163161	1
KEGG_SNARE_INTERACTIONS_IN_VESICULAR_TRANSPORT	HE	246	46.2406	3395	46.2912	0.997965	1	1
KEGG_SNARE_INTERACTIONS_IN_VESICULAR_TRANSPORT	ME	261	49.0602	3778	51.5135	0.906518	0.281225	1
KEGG_SPHINGOLIPID_METABOLISM	HE	185	33.8828	2709	35.9904	0.911426	0.332074	1
KEGG_SPHINGOLIPID_METABOLISM	ME	314	57.5092	4183	55.5733	1.082	0.396719	1
KEGG_SPHINGOLIPID_METABOLISM	NE	16	2.9304	214	2.8431	1.03164	0.893747	1
KEGG_SPLICEOSOME	HE	1331	83.396	18706	85.0195	0.884969	0.0821781	1
KEGG_SPLICEOSOME	ME	265	16.604	3296	14.9805	1.12998	0.0821781	1
KEGG_SPLICEOSOME	LE	0	0	0	0	0	1	1
KEGG_SPLICEOSOME	NE	0	0	0	0	0	1	1
KEGG_STARCH_AND_SUCROSE_METABOLISM	HE	151	22.0117	2139	22.6182	0.9656	0.740756	1
KEGG_STARCH_AND_SUCROSE_METABOLISM	ME	296	43.1487	3989	42.1804	1.0404	0.631105	1
KEGG_STARCH_AND_SUCROSE_METABOLISM	NE	122	17.7843	1675	17.7117	1.00498	0.958712	1
KEGG_STEROID_BIOSYNTHESIS	HE	146	65.1786	1855	60.0712	1.24408	0.137672	1
KEGG_STEROID_BIOSYNTHESIS	ME	65	29.0179	1061	34.3588	0.781084	0.108337	1
KEGG_STEROID_BIOSYNTHESIS	LE	0	0	13	0.420984	0	1	1
KEGG_STEROID_HORMONE_BIOSYNTHESIS	HE	112	14.8148	1348	12.9342	1.17064	0.145967	1
KEGG_STEROID_HORMONE_BIOSYNTHESIS	ME	327	43.254	4615	44.2813	0.959111	0.595617	1
KEGG_SULFUR_METABOLISM	HE	68	40.4762	899	38.8169	1.07178	0.682519	1
KEGG_SULFUR_METABOLISM	ME	89	52.9762	1276	55.095	0.91825	0.630164	1
KEGG_SYSTEMIC_LUPUS_ERYTHEMATOSUS	HE	480	26.9966	6563	26.7757	1.0113	0.846099	1
KEGG_SYSTEMIC_LUPUS_ERYTHEMATOSUS	ME	881	49.5501	12273	50.0714	0.979359	0.676347	1
KEGG_T_CELL_RECEPTOR_SIGNALING_PATHWAY	HE	490	32.4074	6897	33.0887	0.96954	0.610331	1
KEGG_T_CELL_RECEPTOR_SIGNALING_PATHWAY	ME	872	57.672	12448	59.7198	0.918991	0.121894	1
KEGG_TASTE_TRANSDUCTION	HE	78	10.9244	1080	10.9723	0.9951	1	1
KEGG_TASTE_TRANSDUCTION	ME	236	33.0532	3059	31.0779	1.09493	0.276926	1
KEGG_TAURINE_AND_HYPOTAURINE_METABOLISM	HE	22	15.7143	280	14.5078	1.09864	0.709714	1
KEGG_TAURINE_AND_HYPOTAURINE_METABOLISM	ME	83	59.2857	1224	63.4197	0.839978	0.364297	1
KEGG_TERPENOID_BACKBONE_BIOSYNTHESIS	HE	133	63.3333	1776	61.3472	1.08829	0.607481	1
KEGG_TERPENOID_BACKBONE_BIOSYNTHESIS	ME	77	36.6667	1116	38.5492	0.922902	0.60779	1
KEGG_TERPENOID_BACKBONE_BIOSYNTHESIS	LE	0	0	1	0.0345423	0	1	1
KEGG_TERPENOID_BACKBONE_BIOSYNTHESIS	NE	0	0	2	0.0690846	0	1	1
KEGG_TGF_BETA_SIGNALING_PATHWAY	HE	330	27.7311	4826	29.4179	0.920666	0.222475	1
KEGG_TGF_BETA_SIGNALING_PATHWAY	ME	720	60.5042	9926	60.5059	0.999939	1	1
KEGG_THYROID_CANCER	HE	240	59.1133	3392	60.6039	0.939854	0.563277	1
KEGG_THYROID_CANCER	ME	135	33.2512	1848	33.0177	1.0106	0.913104	1
KEGG_TIGHT_JUNCTION	HE	741	40.0974	10500	41.2153	0.954717	0.352327	1
KEGG_TIGHT_JUNCTION	ME	755	40.855	10102	39.653	1.05123	0.31289	1
KEGG_TOLL_LIKE_RECEPTOR_SIGNALING_PATHWAY	HE	426	29.8319	6041	30.6868	0.9603	0.513159	1
KEGG_TOLL_LIKE_RECEPTOR_SIGNALING_PATHWAY	ME	739	51.7507	10352	52.5856	0.967085	0.546136	1
KEGG_TRYPTOPHAN_METABOLISM	HE	241	43.0357	3231	41.8523	1.0496	0.594758	1
KEGG_TRYPTOPHAN_METABOLISM	ME	196	35	2906	37.6425	0.891991	0.222313	1
KEGG_TYPE_I_DIABETES_MELLITUS	HE	221	38.5017	3146	39.7574	0.948644	0.565966	1
KEGG_TYPE_I_DIABETES_MELLITUS	ME	249	43.3798	3641	46.0129	0.898957	0.22482	1
KEGG_TYPE_II_DIABETES_MELLITUS	HE	133	20.2128	1927	21.2435	0.939203	0.553475	1
KEGG_TYPE_II_DIABETES_MELLITUS	ME	374	56.8389	5193	57.2484	0.983426	0.838462	1
KEGG_TYROSINE_METABOLISM	HE	154	26.1905	2040	25.1665	1.05512	0.588701	1
KEGG_TYROSINE_METABOLISM	ME	302	51.3605	4263	52.5907	0.951893	0.578379	1
KEGG_UBIQUITIN_MEDIATED_PROTEOLYSIS	HE	849	45.2559	12138	46.9337	0.934676	0.16464	1
KEGG_UBIQUITIN_MEDIATED_PROTEOLYSIS	ME	991	52.8252	13243	51.2064	1.06704	0.180427	1
KEGG_VALINE_LEUCINE_AND_ISOLEUCINE_BIOSYNTHESIS	HE	108	70.1299	1436	67.6401	1.12319	0.592112	1
KEGG_VALINE_LEUCINE_AND_ISOLEUCINE_BIOSYNTHESIS	ME	30	19.4805	492	23.1748	0.802107	0.321666	1
KEGG_VALINE_LEUCINE_AND_ISOLEUCINE_DEGRADATION	HE	371	60.2273	5041	59.3618	1.03666	0.702208	1
KEGG_VALINE_LEUCINE_AND_ISOLEUCINE_DEGRADATION	ME	240	38.961	3407	40.1201	0.952668	0.580161	1
KEGG_VALINE_LEUCINE_AND_ISOLEUCINE_DEGRADATION	NE	2	0.324675	27	0.317946	1.02123	1	1
KEGG_VASCULAR_SMOOTH_MUSCLE_CONTRACTION	HE	446	27.9449	6217	28.2565	0.984686	0.817818	1
KEGG_VASCULAR_SMOOTH_MUSCLE_CONTRACTION	ME	824	51.6291	11493	52.2362	0.975968	0.640552	1
KEGG_VASOPRESSIN_REGULATED_WATER_REABSORPTION	HE	339	55.0325	4794	56.4531	0.944063	0.501044	1
KEGG_VASOPRESSIN_REGULATED_WATER_REABSORPTION	ME	205	33.2792	2676	31.512	1.08404	0.36965	1
KEGG_VEGF_SIGNALING_PATHWAY	HE	406	38.6667	5549	38.3351	1.01411	0.843701	1
KEGG_VEGF_SIGNALING_PATHWAY	ME	521	49.619	7557	52.2073	0.901605	0.109725	1
KEGG_VIBRIO_CHOLERAE_INFECTION	HE	449	59.3915	6166	59.1633	1.0095	0.908551	1
KEGG_VIBRIO_CHOLERAE_INFECTION	ME	242	32.0106	3393	32.5561	0.975355	0.778462	1
KEGG_VIRAL_MYOCARDITIS	HE	414	43.4874	6027	45.9235	0.906159	0.147575	1
KEGG_VIRAL_MYOCARDITIS	ME	380	39.916	5165	39.3554	1.02372	0.731376	1
KEGG_WNT_SIGNALING_PATHWAY	HE	642	30.5714	9002	31.095	0.975749	0.625345	1
KEGG_WNT_SIGNALING_PATHWAY	ME	1184	56.381	16206	55.9793	1.01645	0.732771	1
KEGG_WNT_SIGNALING_PATHWAY	LE	38	1.80952	523	1.80656	1.00167	1	1
