# Supplementary material for: Patients with genetically heterogeneous synchronous colorectal cancer carry rare damaging germline mutations in immune-related genes
Source: Nat Commun. 2016 Jul 5;7:12072. doi: 10.1038/ncomms12072 (PMC4935966; doi:10.1038/ncomms12072)
Supplement: Supplementary Data 10 — Differential expression analysis between syCRCs and soCRCs. [file ncomms12072-s11.xlsx]

## Sheet: Supplementary Data 10
Supplementary Data 10. Differental expression analysis between syCRCs and soCRCs.
Legend: For each of the 186 KEGG gene sets, reported are the size of the gene sets ,the geometic mean, statistics, p-value, the false discovery rate (FDR), the type of enrichement in syCRCs versus soCRC and whether the gene set is immune-related. The analysis was done using the GAGE package (http://www.bioconductor.org/packages/release/bioc/html/gage.html). NA = not assessed
KEGG gene sets	size	geometric mean	statistic	p-value	FDR	Type	Immune-related
KEGG_FOCAL_ADHESION	199	0.00420866	-1.36039	2.72685e-07	5.07194e-05	Down-regulated	-
KEGG_PATHWAYS_IN_CANCER	325	0.0189212	-1.27515	1.05045e-06	9.76918e-05	Down-regulated	-
KEGG_T_CELL_RECEPTOR_SIGNALING_PATHWAY	108	0.0318322	-1.08892	2.96997e-05	0.00184138	Down-regulated	X (also in Fig.4h)
KEGG_ECM_RECEPTOR_INTERACTION	83	0.00604188	-1.08123	5.32264e-05	0.00247503	Down-regulated	-
KEGG_LEISHMANIA_INFECTION	70	0.00867898	-1.05522	7.84981e-05	0.00250831	Down-regulated	-
KEGG_REGULATION_OF_ACTIN_CYTOSKELETON	212	0.0507398	-1.01432	8.09131e-05	0.00250831	Down-regulated	-
KEGG_ALLOGRAFT_REJECTION	35	0.00955557	-1.07008	0.000105193	0.00279514	Down-regulated	X
KEGG_CHEMOKINE_SIGNALING_PATHWAY	188	0.0178267	-0.942754	0.000249417	0.00463915	Down-regulated	X (also in Fig.4h)
KEGG_FC_GAMMA_R_MEDIATED_PHAGOCYTOSIS	95	0.0734583	-0.950167	0.000217979	0.00463915	Down-regulated	X
KEGG_TOLL_LIKE_RECEPTOR_SIGNALING_PATHWAY	100	0.036785	-0.947119	0.000247401	0.00463915	Down-regulated	X (also in Fig.4h)
KEGG_NATURAL_KILLER_CELL_MEDIATED_CYTOTOXICITY	129	0.0353481	-0.932257	0.000290854	0.00491808	Down-regulated	X
KEGG_CELL_ADHESION_MOLECULES_CAMS	130	0.0104217	-0.924575	0.000361611	0.00514278	Down-regulated	-
KEGG_CHRONIC_MYELOID_LEUKEMIA	73	0.109891	-0.909934	0.000382869	0.00514278	Down-regulated	-
KEGG_CYTOKINE_CYTOKINE_RECEPTOR_INTERACTION	262	0.00276852	-0.916005	0.000387091	0.00514278	Down-regulated	X (also in Fig.4h)
KEGG_PARKINSONS_DISEASE	113	0.00979362	1.10094	3.15799e-05	0.00587385	Up-regulated	-
KEGG_OLFACTORY_TRANSDUCTION	316	0.00721422	1.03802	6.64215e-05	0.0061772	Up-regulated	-
KEGG_PROSTATE_CANCER	89	0.103435	-0.878302	0.000564245	0.00699664	Down-regulated	-
KEGG_ADHERENS_JUNCTION	73	0.0899773	-0.876486	0.000624967	0.00726525	Down-regulated	-
KEGG_VIRAL_MYOCARDITIS	68	0.0457662	-0.877049	0.00066535	0.00727971	Down-regulated	Also in Fig.4h
KEGG_PRIMARY_IMMUNODEFICIENCY	35	0.0409838	-0.88029	0.000862096	0.00890833	Down-regulated	X (also in Fig.4h)
KEGG_NEUROTROPHIN_SIGNALING_PATHWAY	126	0.125457	-0.833983	0.000960227	0.00940012	Down-regulated	-
KEGG_INTESTINAL_IMMUNE_NETWORK_FOR_IGA_PRODUCTION	46	0.0163724	-0.871705	0.00101819	0.00946918	Down-regulated	X
KEGG_PANCREATIC_CANCER	70	0.125942	-0.816838	0.00125307	0.0110986	Down-regulated	-
KEGG_B_CELL_RECEPTOR_SIGNALING_PATHWAY	75	0.0817699	-0.815578	0.00131459	0.0111086	Down-regulated	X
KEGG_ENDOCYTOSIS	181	0.109405	-0.800907	0.00143336	0.0111086	Down-regulated	-
KEGG_RENAL_CELL_CARCINOMA	70	0.130494	-0.806862	0.00140921	0.0111086	Down-regulated	-
KEGG_ACUTE_MYELOID_LEUKEMIA	57	0.128809	-0.804984	0.00150924	0.0112288	Down-regulated	-
KEGG_ANTIGEN_PROCESSING_AND_PRESENTATION	79	0.029791	-0.802007	0.00181824	0.0130074	Down-regulated	X
KEGG_HEMATOPOIETIC_CELL_LINEAGE	84	0.00705627	-0.804483	0.00202838	0.0139733	Down-regulated	X (also in Fig.4h)
KEGG_COLORECTAL_CANCER	62	0.148728	-0.772296	0.00210421	0.013978	Down-regulated	-
KEGG_TYPE_I_DIABETES_MELLITUS	41	0.0281938	-0.798282	0.00230198	0.0147644	Down-regulated	-
KEGG_AUTOIMMUNE_THYROID_DISEASE	48	0.0348475	-0.762359	0.00305705	0.0177691	Down-regulated	X
KEGG_GRAFT_VERSUS_HOST_DISEASE	37	0.0132278	-0.803229	0.00296404	0.0177691	Down-regulated	X
KEGG_SMALL_CELL_LUNG_CANCER	84	0.107122	-0.745177	0.0029192	0.0177691	Down-regulated	-
KEGG_GLIOMA	65	0.154851	-0.733032	0.00329848	0.0185914	Down-regulated	-
KEGG_CELL_CYCLE	124	0.0645053	-0.712521	0.00429274	0.0234838	Down-regulated	-
KEGG_LEUKOCYTE_TRANSENDOTHELIAL_MIGRATION	115	0.0953702	-0.68743	0.00543257	0.0288702	Down-regulated	X
KEGG_ERBB_SIGNALING_PATHWAY	87	0.147295	-0.678942	0.00592188	0.0305964	Down-regulated	-
KEGG_ASTHMA	28	0.037586	-0.695571	0.00709628	0.0356732	Down-regulated	X
KEGG_FC_EPSILON_RI_SIGNALING_PATHWAY	78	0.143005	-0.657326	0.00740502	0.0359095	Down-regulated	X (also in Fig.4h)
KEGG_JAK_STAT_SIGNALING_PATHWAY	153	0.068056	-0.65569	0.0075294	0.0359095	Down-regulated	X
KEGG_NON_SMALL_CELL_LUNG_CANCER	54	0.165795	-0.648506	0.00834277	0.0378477	Down-regulated	-
KEGG_PHOSPHATIDYLINOSITOL_SIGNALING_SYSTEM	76	0.125423	-0.650679	0.00814922	0.0378477	Down-regulated	-
KEGG_MELANOMA	71	0.154331	-0.640017	0.00887224	0.0392914	Down-regulated	-
KEGG_AXON_GUIDANCE	129	0.0898483	-0.59857	0.0134967	0.0579757	Down-regulated	-
KEGG_UBIQUITIN_MEDIATED_PROTEOLYSIS	134	0.134588	-0.594089	0.0137147	0.0579757	Down-regulated	-
KEGG_APOPTOSIS	87	0.161152	-0.58008	0.0155897	0.0644375	Down-regulated	-
KEGG_MAPK_SIGNALING_PATHWAY	266	0.133597	-0.549718	0.0202153	0.0817403	Down-regulated	Also in Fig.4h
KEGG_ENDOMETRIAL_CANCER	52	0.194282	-0.543584	0.0224605	0.0888864	Down-regulated	-
KEGG_VEGF_SIGNALING_PATHWAY	75	0.205676	-0.505689	0.0301639	0.116885	Down-regulated	NA
KEGG_ALZHEIMERS_DISEASE	157	0.071887	0.75664	0.00251171	0.117368	Up-regulated	NA
KEGG_METABOLISM_OF_XENOBIOTICS_BY_CYTOCHROME_P450	69	0.0559022	0.769282	0.00252404	0.117368	Up-regulated	NA
KEGG_INSULIN_SIGNALING_PATHWAY	137	0.193903	-0.499137	0.0316169	0.120015	Down-regulated	NA
KEGG_GNRH_SIGNALING_PATHWAY	99	0.205213	-0.495204	0.0326428	0.121431	Down-regulated	NA
KEGG_INOSITOL_PHOSPHATE_METABOLISM	54	0.177276	-0.484135	0.036999	0.132304	Down-regulated	NA
KEGG_P53_SIGNALING_PATHWAY	68	0.213157	-0.48428	0.0363384	0.132304	Down-regulated	NA
KEGG_TGF_BETA_SIGNALING_PATHWAY	85	0.180308	-0.479303	0.0376996	0.132304	Down-regulated	NA
KEGG_MTOR_SIGNALING_PATHWAY	52	0.246852	-0.47225	0.0401085	0.13564	Down-regulated	NA
KEGG_VASCULAR_SMOOTH_MUSCLE_CONTRACTION	114	0.0949053	-0.470629	0.0399226	0.13564	Down-regulated	NA
KEGG_WNT_SIGNALING_PATHWAY	150	0.183831	-0.454812	0.0452117	0.150167	Down-regulated	NA
KEGG_CARDIAC_MUSCLE_CONTRACTION	73	0.13024	0.69356	0.00516703	0.160178	Up-regulated	NA
KEGG_HUNTINGTONS_DISEASE	172	0.0323688	0.707407	0.00457637	0.160178	Up-regulated	NA
KEGG_LONG_TERM_DEPRESSION	69	0.228633	-0.433299	0.0534853	0.174531	Down-regulated	NA
KEGG_CIRCADIAN_RHYTHM_MAMMAL	13	0.240084	-0.442473	0.0574116	0.17998	Down-regulated	NA
KEGG_LYSINE_DEGRADATION	44	0.20267	-0.432652	0.0562634	0.17998	Down-regulated	NA
KEGG_LYSOSOME	121	0.177121	-0.423212	0.0583	0.17998	Down-regulated	NA
KEGG_PROGESTERONE_MEDIATED_OOCYTE_MATURATION	85	0.259748	-0.419754	0.0590257	0.17998	Down-regulated	NA
KEGG_RETINOL_METABOLISM	63	0.0751676	0.672468	0.00686895	0.182518	Up-regulated	NA
KEGG_BLADDER_CANCER	42	0.255143	-0.409049	0.0654621	0.193269	Down-regulated	NA
KEGG_THYROID_CANCER	29	0.287401	-0.410422	0.0650306	0.193269	Down-regulated	NA
KEGG_DORSO_VENTRAL_AXIS_FORMATION	24	0.252587	-0.378605	0.0824429	0.2396	Down-regulated	NA
KEGG_NOTCH_SIGNALING_PATHWAY	47	0.210001	-0.37336	0.0858095	0.241827	Down-regulated	NA
KEGG_TYPE_II_DIABETES_MELLITUS	47	0.235894	-0.372279	0.0847277	0.241827	Down-regulated	NA
KEGG_ADIPOCYTOKINE_SIGNALING_PATHWAY	67	0.288907	-0.333767	0.107263	0.297774	Down-regulated	NA
KEGG_ARRHYTHMOGENIC_RIGHT_VENTRICULAR_CARDIOMYOPATHY_ARVC	74	0.151783	-0.326779	0.114172	0.312295	Down-regulated	NA
KEGG_GAP_JUNCTION	90	0.221583	-0.322002	0.116234	0.313325	Down-regulated	NA
KEGG_DRUG_METABOLISM_CYTOCHROME_P450	71	0.0928384	0.589849	0.0152071	0.353564	Up-regulated	NA
KEGG_GLYCOSAMINOGLYCAN_BIOSYNTHESIS_HEPARAN_SULFATE	26	0.327245	-0.297262	0.136102	0.361643	Down-regulated	NA
KEGG_EPITHELIAL_CELL_SIGNALING_IN_HELICOBACTER_PYLORI_INFECTION	68	0.29598	-0.284326	0.145718	0.376437	Down-regulated	NA
KEGG_GLYCOSAMINOGLYCAN_BIOSYNTHESIS_CHONDROITIN_SULFATE	22	0.262968	-0.290328	0.144391	0.376437	Down-regulated	NA
KEGG_AMINO_SUGAR_AND_NUCLEOTIDE_SUGAR_METABOLISM	44	0.258312	-0.279847	0.152091	0.382282	Down-regulated	NA
KEGG_BASAL_CELL_CARCINOMA	55	0.201268	-0.282687	0.150123	0.382282	Down-regulated	NA
KEGG_RIG_I_LIKE_RECEPTOR_SIGNALING_PATHWAY	69	0.270898	-0.268317	0.160108	0.397068	Down-regulated	NA
KEGG_PRION_DISEASES	35	0.265841	-0.264598	0.165094	0.404045	Down-regulated	NA
KEGG_NON_HOMOLOGOUS_END_JOINING	13	0.311313	-0.264503	0.172687	0.41714	Down-regulated	NA
KEGG_HOMOLOGOUS_RECOMBINATION	28	0.219974	-0.255761	0.17728	0.420753	Down-regulated	NA
KEGG_N_GLYCAN_BIOSYNTHESIS	46	0.30843	-0.248366	0.180079	0.420753	Down-regulated	NA
KEGG_RNA_DEGRADATION	57	0.205524	-0.2504	0.180969	0.420753	Down-regulated	NA
KEGG_DNA_REPLICATION	36	0.156108	-0.245056	0.186399	0.428026	Down-regulated	NA
KEGG_GLYCOSPHINGOLIPID_BIOSYNTHESIS_GLOBO_SERIES	14	0.334962	-0.23667	0.194001	0.43475	Down-regulated	NA
KEGG_NOD_LIKE_RECEPTOR_SIGNALING_PATHWAY	62	0.152196	-0.238865	0.192429	0.43475	Down-regulated	NA
KEGG_BIOSYNTHESIS_OF_UNSATURATED_FATTY_ACIDS	22	0.320646	-0.22464	0.204899	0.440405	Down-regulated	NA
KEGG_DILATED_CARDIOMYOPATHY	90	0.127267	-0.228442	0.20123	0.440405	Down-regulated	NA
KEGG_MELANOGENESIS	101	0.228343	-0.221428	0.205996	0.440405	Down-regulated	NA
KEGG_PANTOTHENATE_AND_COA_BIOSYNTHESIS	16	0.350935	-0.223788	0.205735	0.440405	Down-regulated	NA
KEGG_OOCYTE_MEIOSIS	112	0.302587	-0.217242	0.209189	0.44215	Down-regulated	NA
KEGG_CYTOSOLIC_DNA_SENSING_PATHWAY	53	0.258347	-0.211767	0.21757	0.454696	Down-regulated	NA
KEGG_PROTEIN_EXPORT	23	0.265167	-0.201884	0.233753	0.483089	Down-regulated	NA
KEGG_BETA_ALANINE_METABOLISM	22	0.359438	-0.194267	0.23763	0.485705	Down-regulated	NA
KEGG_COMPLEMENT_AND_COAGULATION_CASCADES	68	0.155361	-0.18863	0.240541	0.486311	Down-regulated	NA
KEGG_HEDGEHOG_SIGNALING_PATHWAY	56	0.256092	-0.187992	0.243462	0.486924	Down-regulated	NA
KEGG_NUCLEOTIDE_EXCISION_REPAIR	44	0.238948	-0.184885	0.250332	0.495338	Down-regulated	NA
KEGG_ETHER_LIPID_METABOLISM	32	0.340146	-0.178302	0.254548	0.498378	Down-regulated	NA
KEGG_GLYCOSPHINGOLIPID_BIOSYNTHESIS_GANGLIO_SERIES	15	0.345779	-0.17314	0.264935	0.513312	Down-regulated	NA
KEGG_SPLICEOSOME	126	0.082854	-0.169715	0.269822	0.51739	Down-regulated	NA
KEGG_TYROSINE_METABOLISM	42	0.191203	0.531397	0.0251179	0.519104	Up-regulated	NA
KEGG_HYPERTROPHIC_CARDIOMYOPATHY_HCM	83	0.173226	-0.155449	0.284294	0.539579	Down-regulated	NA
KEGG_TIGHT_JUNCTION	131	0.304488	-0.148132	0.290745	0.546247	Down-regulated	NA
KEGG_MISMATCH_REPAIR	23	0.282635	-0.144351	0.302346	0.551337	Down-regulated	NA
KEGG_SNARE_INTERACTIONS_IN_VESICULAR_TRANSPORT	38	0.339185	-0.143173	0.299307	0.551337	Down-regulated	NA
KEGG_TAURINE_AND_HYPOTAURINE_METABOLISM	10	0.381533	-0.144667	0.301711	0.551337	Down-regulated	NA
KEGG_ALANINE_ASPARTATE_AND_GLUTAMATE_METABOLISM	32	0.38702	-0.132563	0.311795	0.563047	Down-regulated	NA
KEGG_ALDOSTERONE_REGULATED_SODIUM_REABSORPTION	42	0.300627	-0.127809	0.316314	0.56354	Down-regulated	NA
KEGG_GLYCOSAMINOGLYCAN_DEGRADATION	21	0.359397	-0.126025	0.321157	0.56354	Down-regulated	NA
KEGG_SPHINGOLIPID_METABOLISM	39	0.357997	-0.125796	0.321152	0.56354	Down-regulated	NA
KEGG_GLYCOSAMINOGLYCAN_BIOSYNTHESIS_KERATAN_SULFATE	15	0.342915	-0.124693	0.325859	0.566446	Down-regulated	NA
KEGG_AMINOACYL_TRNA_BIOSYNTHESIS	41	0.223341	-0.124124	0.329615	0.56767	Down-regulated	NA
KEGG_LIMONENE_AND_PINENE_DEGRADATION	10	0.365308	-0.118736	0.339211	0.578837	Down-regulated	NA
KEGG_REGULATION_OF_AUTOPHAGY	32	0.38017	-0.105418	0.348927	0.590003	Down-regulated	NA
KEGG_ALPHA_LINOLENIC_ACID_METABOLISM	18	0.36981	-0.101729	0.355069	0.591209	Down-regulated	NA
KEGG_BASAL_TRANSCRIPTION_FACTORS	35	0.325662	-0.0984206	0.358692	0.591209	Down-regulated	NA
KEGG_TRYPTOPHAN_METABOLISM	40	0.371076	-0.0969984	0.359176	0.591209	Down-regulated	NA
KEGG_VALINE_LEUCINE_AND_ISOLEUCINE_BIOSYNTHESIS	11	0.407491	-0.0944387	0.366834	0.598519	Down-regulated	NA
KEGG_STEROID_HORMONE_BIOSYNTHESIS	54	0.149667	0.498649	0.0328964	0.611874	Up-regulated	NA
KEGG_BASE_EXCISION_REPAIR	34	0.275282	-0.0800328	0.384074	0.619329	Down-regulated	NA
KEGG_GALACTOSE_METABOLISM	26	0.376671	-0.0765715	0.389578	0.619329	Down-regulated	NA
KEGG_GLYCEROPHOSPHOLIPID_METABOLISM	76	0.35113	-0.0779269	0.386598	0.619329	Down-regulated	NA
KEGG_CYSTEINE_AND_METHIONINE_METABOLISM	34	0.357184	-0.0662463	0.404256	0.631947	Down-regulated	NA
KEGG_VASOPRESSIN_REGULATED_WATER_REABSORPTION	44	0.396238	-0.065117	0.40431	0.631947	Down-regulated	NA
KEGG_ABC_TRANSPORTERS	44	0.378258	-0.0627494	0.408406	0.633029	Down-regulated	NA
KEGG_LONG_TERM_POTENTIATION	70	0.35055	-0.0581695	0.413762	0.63603	Down-regulated	NA
KEGG_CALCIUM_SIGNALING_PATHWAY	177	0.136885	-0.0496962	0.42445	0.647113	Down-regulated	NA
KEGG_GLYCOSYLPHOSPHATIDYLINOSITOL_GPI_ANCHOR_BIOSYNTHESIS	25	0.352933	-0.0271298	0.462751	0.689736	Down-regulated	NA
KEGG_PRIMARY_BILE_ACID_BIOSYNTHESIS	16	0.367091	-0.0289181	0.461626	0.689736	Down-regulated	NA
KEGG_VIBRIO_CHOLERAE_INFECTION	54	0.398799	-0.0254596	0.463532	0.689736	Down-regulated	NA
KEGG_RENIN_ANGIOTENSIN_SYSTEM	17	0.377292	-0.016772	0.472485	0.697478	Down-regulated	NA
KEGG_GLYCINE_SERINE_AND_THREONINE_METABOLISM	31	0.376435	0.00104063	0.50226	0.735594	Down-regulated	NA
KEGG_GLYOXYLATE_AND_DICARBOXYLATE_METABOLISM	16	0.378448	0.0185363	0.520673	0.745794	Down-regulated	NA
KEGG_PEROXISOME	78	0.170255	0.01825	0.520601	0.745794	Down-regulated	NA
KEGG_STEROID_BIOSYNTHESIS	17	0.307004	0.0151308	0.521254	0.745794	Down-regulated	NA
KEGG_PROPANOATE_METABOLISM	32	0.308177	0.0224484	0.533281	0.757178	Down-regulated	NA
KEGG_GLYCEROLIPID_METABOLISM	49	0.413273	0.0308737	0.54575	0.757533	Down-regulated	NA
KEGG_PATHOGENIC_ESCHERICHIA_COLI_INFECTION	55	0.389501	0.0255946	0.537958	0.757533	Down-regulated	NA
KEGG_RIBOFLAVIN_METABOLISM	16	0.435511	0.03034	0.543634	0.757533	Down-regulated	NA
KEGG_TASTE_TRANSDUCTION	51	0.253616	0.45503	0.0455697	0.770543	Up-regulated	NA
KEGG_NICOTINATE_AND_NICOTINAMIDE_METABOLISM	24	0.414037	0.0450498	0.566036	0.779872	Down-regulated	NA
KEGG_LINOLEIC_ACID_METABOLISM	28	0.37433	0.0655264	0.595909	0.814993	Down-regulated	NA
KEGG_BUTANOATE_METABOLISM	34	0.299549	0.0771033	0.612668	0.82577	Down-regulated	NA
KEGG_ONE_CARBON_POOL_BY_FOLATE	17	0.392651	0.0775746	0.609633	0.82577	Down-regulated	NA
KEGG_CITRATE_CYCLE_TCA_CYCLE	30	0.297069	0.084391	0.617512	0.826311	Down-regulated	NA
KEGG_AMYOTROPHIC_LATERAL_SCLEROSIS_ALS	53	0.460538	0.0887384	0.629624	0.830568	Down-regulated	NA
KEGG_VALINE_LEUCINE_AND_ISOLEUCINE_DEGRADATION	44	0.300591	0.0854101	0.626447	0.830568	Down-regulated	NA
KEGG_FRUCTOSE_AND_MANNOSE_METABOLISM	34	0.342294	0.111391	0.657519	0.855235	Down-regulated	NA
KEGG_SYSTEMIC_LUPUS_ERYTHEMATOSUS	127	0.0692107	0.109072	0.653478	0.855235	Down-regulated	NA
KEGG_SELENOAMINO_ACID_METABOLISM	26	0.41546	0.115771	0.665032	0.859	Down-regulated	NA
KEGG_OTHER_GLYCAN_DEGRADATION	16	0.447609	0.132581	0.684962	0.877438	Down-regulated	NA
KEGG_PHENYLALANINE_METABOLISM	18	0.463275	0.133564	0.688742	0.877438	Down-regulated	NA
KEGG_O_GLYCAN_BIOSYNTHESIS	30	0.381907	0.142712	0.701479	0.881589	Down-regulated	NA
KEGG_SULFUR_METABOLISM	12	0.435752	0.143075	0.698314	0.881589	Down-regulated	NA
KEGG_MATURITY_ONSET_DIABETES_OF_THE_YOUNG	25	0.428096	0.156721	0.718636	0.89709	Down-regulated	NA
KEGG_ARACHIDONIC_ACID_METABOLISM	57	0.414819	0.162727	0.726665	0.899766	Down-regulated	NA
KEGG_PYRIMIDINE_METABOLISM	98	0.25977	0.166437	0.730455	0.899766	Down-regulated	NA
KEGG_ARGININE_AND_PROLINE_METABOLISM	54	0.381117	0.183562	0.750612	0.915964	Down-regulated	NA
KEGG_STARCH_AND_SUCROSE_METABOLISM	49	0.330575	0.186039	0.753454	0.915964	Down-regulated	NA
KEGG_GLUTATHIONE_METABOLISM	50	0.289275	0.193824	0.760344	0.917942	Down-regulated	NA
KEGG_PPAR_SIGNALING_PATHWAY	69	0.40779	0.193914	0.764952	0.917942	Down-regulated	NA
KEGG_ASCORBATE_AND_ALDARATE_METABOLISM	24	0.309359	0.229251	0.794953	0.935831	Down-regulated	NA
KEGG_PENTOSE_PHOSPHATE_PATHWAY	27	0.410075	0.218652	0.786198	0.935831	Down-regulated	NA
KEGG_PYRUVATE_METABOLISM	40	0.341271	0.226866	0.794752	0.935831	Down-regulated	NA
KEGG_FOLATE_BIOSYNTHESIS	11	0.458294	0.261366	0.827684	0.957102	Down-regulated	NA
KEGG_HISTIDINE_METABOLISM	29	0.451356	0.24957	0.820694	0.957102	Down-regulated	NA
KEGG_PURINE_METABOLISM	159	0.410209	0.254236	0.828459	0.957102	Down-regulated	NA
KEGG_TERPENOID_BACKBONE_BIOSYNTHESIS	15	0.396174	0.281405	0.840885	0.965461	Down-regulated	NA
KEGG_PROXIMAL_TUBULE_BICARBONATE_RECLAMATION	23	0.404181	0.284102	0.850838	0.970895	Down-regulated	NA
KEGG_DRUG_METABOLISM_OTHER_ENZYMES	50	0.364488	0.300326	0.865968	0.982135	Down-regulated	NA
KEGG_PROTEASOME	44	0.224052	0.32696	0.878426	0.990226	Down-regulated	NA
KEGG_FATTY_ACID_METABOLISM	42	0.384938	0.340643	0.89448	0.990317	Down-regulated	NA
KEGG_NEUROACTIVE_LIGAND_RECEPTOR_INTERACTION	269	0.193424	0.331545	0.887629	0.990317	Down-regulated	NA
KEGG_PORPHYRIN_AND_CHLOROPHYLL_METABOLISM	40	0.370423	0.342821	0.894337	0.990317	Down-regulated	NA
KEGG_GLYCOLYSIS_GLUCONEOGENESIS	62	0.164227	0.396834	0.0730725	0.994829	Up-regulated	NA
KEGG_NITROGEN_METABOLISM	23	0.224911	0.400866	0.0727141	0.994829	Up-regulated	NA
KEGG_PENTOSE_AND_GLUCURONATE_INTERCONVERSIONS	27	0.1622	0.40107	0.0748796	0.994829	Up-regulated	NA
KEGG_GLYCOLYSIS_GLUCONEOGENESIS	62	0.383742	0.396834	0.926927	0.996966	Down-regulated	NA
KEGG_GLYCOSPHINGOLIPID_BIOSYNTHESIS_LACTO_AND_NEOLACTO_SERIES	26	0.533521	0.375417	0.916825	0.996966	Down-regulated	NA
KEGG_NITROGEN_METABOLISM	23	0.451304	0.400866	0.927286	0.996966	Down-regulated	NA
KEGG_PENTOSE_AND_GLUCURONATE_INTERCONVERSIONS	27	0.35246	0.40107	0.92512	0.996966	Down-regulated	NA
KEGG_RNA_POLYMERASE	29	0.427702	0.373863	0.912065	0.996966	Down-regulated	NA
KEGG_ALZHEIMERS_DISEASE	157	0.386951	0.75664	0.997488	1	Down-regulated	NA
KEGG_CARDIAC_MUSCLE_CONTRACTION	73	0.507186	0.69356	0.994833	1	Down-regulated	NA
KEGG_DRUG_METABOLISM_CYTOCHROME_P450	71	0.319329	0.589849	0.984793	1	Down-regulated	NA
KEGG_HUNTINGTONS_DISEASE	172	0.215928	0.707407	0.995424	1	Down-regulated	NA
KEGG_METABOLISM_OF_XENOBIOTICS_BY_CYTOCHROME_P450	69	0.312147	0.769282	0.997476	1	Down-regulated	NA
KEGG_OLFACTORY_TRANSDUCTION	316	0.196443	1.03802	1	1	Down-regulated	NA
KEGG_OXIDATIVE_PHOSPHORYLATION	116	0.14199	1.29384	0.999998	1	Down-regulated	NA
KEGG_PARKINSONS_DISEASE	113	0.21721	1.10094	0.999968	1	Down-regulated	NA
KEGG_RETINOL_METABOLISM	63	0.309584	0.672468	0.993131	1	Down-regulated	NA
KEGG_RIBOSOME	87	0.0633151	1.47179	1	1	Down-regulated	NA
KEGG_STEROID_HORMONE_BIOSYNTHESIS	54	0.380899	0.498649	0.967104	1	Down-regulated	NA
KEGG_TASTE_TRANSDUCTION	51	0.555454	0.45503	0.95443	1	Down-regulated	NA
KEGG_TYROSINE_METABOLISM	42	0.503346	0.531397	0.974882	1	Down-regulated	NA
KEGG_ABC_TRANSPORTERS	44	0.423854	-0.0627494	0.591594	1	Up-regulated	NA
KEGG_ACUTE_MYELOID_LEUKEMIA	57	0.599734	-0.804984	0.998491	1	Up-regulated	NA
KEGG_ADHERENS_JUNCTION	73	0.536613	-0.876486	0.999375	1	Up-regulated	NA
KEGG_ADIPOCYTOKINE_SIGNALING_PATHWAY	67	0.515581	-0.333767	0.892737	1	Up-regulated	NA
KEGG_ALANINE_ASPARTATE_AND_GLUTAMATE_METABOLISM	32	0.483999	-0.132563	0.688205	1	Up-regulated	NA
KEGG_ALDOSTERONE_REGULATED_SODIUM_REABSORPTION	42	0.367067	-0.127809	0.683686	1	Up-regulated	NA
KEGG_ALLOGRAFT_REJECTION	35	0.126988	-1.07008	0.999895	1	Up-regulated	NA
KEGG_ALPHA_LINOLENIC_ACID_METABOLISM	18	0.439435	-0.101729	0.644931	1	Up-regulated	NA
KEGG_AMINO_SUGAR_AND_NUCLEOTIDE_SUGAR_METABOLISM	44	0.440329	-0.279847	0.847909	1	Up-regulated	NA
KEGG_AMINOACYL_TRNA_BIOSYNTHESIS	41	0.289348	-0.124124	0.670385	1	Up-regulated	NA
KEGG_AMYOTROPHIC_LATERAL_SCLEROSIS_ALS	53	0.398509	0.0887384	0.370376	1	Up-regulated	NA
KEGG_ANTIGEN_PROCESSING_AND_PRESENTATION	79	0.22597	-0.802007	0.998182	1	Up-regulated	NA
KEGG_APOPTOSIS	87	0.470518	-0.58008	0.98441	1	Up-regulated	NA
KEGG_ARACHIDONIC_ACID_METABOLISM	57	0.309722	0.162727	0.273335	1	Up-regulated	NA
KEGG_ARGININE_AND_PROLINE_METABOLISM	54	0.267696	0.183562	0.249388	1	Up-regulated	NA
KEGG_ARRHYTHMOGENIC_RIGHT_VENTRICULAR_CARDIOMYOPATHY_ARVC	74	0.299122	-0.326779	0.885828	1	Up-regulated	NA
KEGG_ASCORBATE_AND_ALDARATE_METABOLISM	24	0.202571	0.229251	0.205047	1	Up-regulated	NA
KEGG_ASTHMA	28	0.164225	-0.695571	0.992904	1	Up-regulated	NA
KEGG_AUTOIMMUNE_THYROID_DISEASE	48	0.193945	-0.762359	0.996943	1	Up-regulated	NA
KEGG_AXON_GUIDANCE	129	0.35339	-0.59857	0.986503	1	Up-regulated	NA
KEGG_B_CELL_RECEPTOR_SIGNALING_PATHWAY	75	0.42904	-0.815578	0.998685	1	Up-regulated	NA
KEGG_BASAL_CELL_CARCINOMA	55	0.361549	-0.282687	0.849877	1	Up-regulated	NA
KEGG_BASAL_TRANSCRIPTION_FACTORS	35	0.387565	-0.0984206	0.641308	1	Up-regulated	NA
KEGG_BASE_EXCISION_REPAIR	34	0.317404	-0.0800328	0.615926	1	Up-regulated	NA
KEGG_BETA_ALANINE_METABOLISM	22	0.499001	-0.194267	0.76237	1	Up-regulated	NA
KEGG_BIOSYNTHESIS_OF_UNSATURATED_FATTY_ACIDS	22	0.470858	-0.22464	0.795101	1	Up-regulated	NA
KEGG_BLADDER_CANCER	42	0.530713	-0.409049	0.934538	1	Up-regulated	NA
KEGG_BUTANOATE_METABOLISM	34	0.263203	0.0771033	0.387332	1	Up-regulated	NA
KEGG_CALCIUM_SIGNALING_PATHWAY	177	0.136481	-0.0496962	0.57555	1	Up-regulated	NA
KEGG_CELL_ADHESION_MOLECULES_CAMS	130	0.121721	-0.924575	0.999638	1	Up-regulated	NA
KEGG_CELL_CYCLE	124	0.324777	-0.712521	0.995707	1	Up-regulated	NA
KEGG_CHEMOKINE_SIGNALING_PATHWAY	188	0.199846	-0.942754	0.999751	1	Up-regulated	NA
KEGG_CHRONIC_MYELOID_LEUKEMIA	73	0.630097	-0.909934	0.999617	1	Up-regulated	NA
KEGG_CIRCADIAN_RHYTHM_MAMMAL	13	0.510011	-0.442473	0.942588	1	Up-regulated	NA
KEGG_CITRATE_CYCLE_TCA_CYCLE	30	0.248461	0.084391	0.382488	1	Up-regulated	NA
KEGG_COLORECTAL_CANCER	62	0.607902	-0.772296	0.997896	1	Up-regulated	NA
KEGG_COMPLEMENT_AND_COAGULATION_CASCADES	68	0.210137	-0.18863	0.759459	1	Up-regulated	NA
KEGG_CYSTEINE_AND_METHIONINE_METABOLISM	34	0.404217	-0.0662463	0.595744	1	Up-regulated	NA
KEGG_CYTOKINE_CYTOKINE_RECEPTOR_INTERACTION	262	0.0558605	-0.916005	1	1	Up-regulated	NA
KEGG_CYTOSOLIC_DNA_SENSING_PATHWAY	53	0.387483	-0.211767	0.78243	1	Up-regulated	NA
KEGG_DILATED_CARDIOMYOPATHY	90	0.220889	-0.228442	0.79877	1	Up-regulated	NA
KEGG_DNA_REPLICATION	36	0.245857	-0.245056	0.813601	1	Up-regulated	NA
KEGG_DORSO_VENTRAL_AXIS_FORMATION	24	0.487673	-0.378605	0.917557	1	Up-regulated	NA
KEGG_DRUG_METABOLISM_OTHER_ENZYMES	50	0.209081	0.300326	0.134032	1	Up-regulated	NA
KEGG_ECM_RECEPTOR_INTERACTION	83	0.124343	-1.08123	0.999947	1	Up-regulated	NA
KEGG_ENDOCYTOSIS	181	0.533772	-0.800907	0.998567	1	Up-regulated	NA
KEGG_ENDOMETRIAL_CANCER	52	0.53759	-0.543584	0.977539	1	Up-regulated	NA
KEGG_EPITHELIAL_CELL_SIGNALING_IN_HELICOBACTER_PYLORI_INFECTION	68	0.490637	-0.284326	0.854282	1	Up-regulated	NA
KEGG_ERBB_SIGNALING_PATHWAY	87	0.544161	-0.678942	0.994078	1	Up-regulated	NA
KEGG_ETHER_LIPID_METABOLISM	32	0.459521	-0.178302	0.745452	1	Up-regulated	NA
KEGG_FATTY_ACID_METABOLISM	42	0.201888	0.340643	0.10552	1	Up-regulated	NA
KEGG_FC_EPSILON_RI_SIGNALING_PATHWAY	78	0.49402	-0.657326	0.992595	1	Up-regulated	NA
KEGG_FC_GAMMA_R_MEDIATED_PHAGOCYTOSIS	95	0.500854	-0.950167	0.999782	1	Up-regulated	NA
KEGG_FOCAL_ADHESION	199	0.197598	-1.36039	1	1	Up-regulated	NA
KEGG_FOLATE_BIOSYNTHESIS	11	0.297891	0.261366	0.172316	1	Up-regulated	NA
KEGG_FRUCTOSE_AND_MANNOSE_METABOLISM	34	0.274558	0.111391	0.342481	1	Up-regulated	NA
KEGG_GALACTOSE_METABOLISM	26	0.431346	-0.0765715	0.610422	1	Up-regulated	NA
KEGG_GAP_JUNCTION	90	0.414802	-0.322002	0.883766	1	Up-regulated	NA
KEGG_GLIOMA	65	0.596207	-0.733032	0.996702	1	Up-regulated	NA
KEGG_GLUTATHIONE_METABOLISM	50	0.193106	0.193824	0.239656	1	Up-regulated	NA
KEGG_GLYCEROLIPID_METABOLISM	49	0.392458	0.0308737	0.45425	1	Up-regulated	NA
KEGG_GLYCEROPHOSPHOLIPID_METABOLISM	76	0.40999	-0.0779269	0.613402	1	Up-regulated	NA
KEGG_GLYCINE_SERINE_AND_THREONINE_METABOLISM	31	0.378124	0.00104063	0.49774	1	Up-regulated	NA
KEGG_GLYCOSAMINOGLYCAN_BIOSYNTHESIS_CHONDROITIN_SULFATE	22	0.437568	-0.290328	0.855609	1	Up-regulated	NA
KEGG_GLYCOSAMINOGLYCAN_BIOSYNTHESIS_HEPARAN_SULFATE	26	0.538664	-0.297262	0.863898	1	Up-regulated	NA
KEGG_GLYCOSAMINOGLYCAN_BIOSYNTHESIS_KERATAN_SULFATE	15	0.424497	-0.124693	0.674141	1	Up-regulated	NA
KEGG_GLYCOSAMINOGLYCAN_DEGRADATION	21	0.443054	-0.126025	0.678843	1	Up-regulated	NA
KEGG_GLYCOSPHINGOLIPID_BIOSYNTHESIS_GANGLIO_SERIES	15	0.464451	-0.17314	0.735065	1	Up-regulated	NA
KEGG_GLYCOSPHINGOLIPID_BIOSYNTHESIS_GLOBO_SERIES	14	0.495944	-0.23667	0.805999	1	Up-regulated	NA
KEGG_GLYCOSPHINGOLIPID_BIOSYNTHESIS_LACTO_AND_NEOLACTO_SERIES	26	0.282498	0.375417	0.083175	1	Up-regulated	NA
KEGG_GLYCOSYLPHOSPHATIDYLINOSITOL_GPI_ANCHOR_BIOSYNTHESIS	25	0.372883	-0.0271298	0.537249	1	Up-regulated	NA
KEGG_GLYOXYLATE_AND_DICARBOXYLATE_METABOLISM	16	0.360486	0.0185363	0.479327	1	Up-regulated	NA
KEGG_GNRH_SIGNALING_PATHWAY	99	0.499818	-0.495204	0.967357	1	Up-regulated	NA
KEGG_GRAFT_VERSUS_HOST_DISEASE	37	0.0999419	-0.803229	0.997036	1	Up-regulated	NA
KEGG_HEDGEHOG_SIGNALING_PATHWAY	56	0.362763	-0.187992	0.756538	1	Up-regulated	NA
KEGG_HEMATOPOIETIC_CELL_LINEAGE	84	0.0713547	-0.804483	0.997972	1	Up-regulated	NA
KEGG_HISTIDINE_METABOLISM	29	0.291144	0.24957	0.179306	1	Up-regulated	NA
KEGG_HOMOLOGOUS_RECOMBINATION	28	0.354747	-0.255761	0.82272	1	Up-regulated	NA
KEGG_HYPERTROPHIC_CARDIOMYOPATHY_HCM	83	0.24911	-0.155449	0.715706	1	Up-regulated	NA
KEGG_INOSITOL_PHOSPHATE_METABOLISM	54	0.437296	-0.484135	0.963001	1	Up-regulated	NA
KEGG_INSULIN_SIGNALING_PATHWAY	137	0.502556	-0.499137	0.968383	1	Up-regulated	NA
KEGG_INTESTINAL_IMMUNE_NETWORK_FOR_IGA_PRODUCTION	46	0.134245	-0.871705	0.998982	1	Up-regulated	NA
KEGG_JAK_STAT_SIGNALING_PATHWAY	153	0.290505	-0.65569	0.992471	1	Up-regulated	NA
KEGG_LEISHMANIA_INFECTION	70	0.14179	-1.05522	0.999922	1	Up-regulated	NA
KEGG_LEUKOCYTE_TRANSENDOTHELIAL_MIGRATION	115	0.395803	-0.68743	0.994567	1	Up-regulated	NA
KEGG_LIMONENE_AND_PINENE_DEGRADATION	10	0.444115	-0.118736	0.660789	1	Up-regulated	NA
KEGG_LINOLEIC_ACID_METABOLISM	28	0.334762	0.0655264	0.404091	1	Up-regulated	NA
KEGG_LONG_TERM_DEPRESSION	69	0.485431	-0.433299	0.946515	1	Up-regulated	NA
KEGG_LONG_TERM_POTENTIATION	70	0.38225	-0.0581695	0.586238	1	Up-regulated	NA
KEGG_LYSINE_DEGRADATION	44	0.458534	-0.432652	0.943737	1	Up-regulated	NA
KEGG_LYSOSOME	121	0.421568	-0.423212	0.9417	1	Up-regulated	NA
KEGG_MAPK_SIGNALING_PATHWAY	266	0.410274	-0.549718	0.979785	1	Up-regulated	NA
KEGG_MATURITY_ONSET_DIABETES_OF_THE_YOUNG	25	0.329526	0.156721	0.281364	1	Up-regulated	NA
KEGG_MELANOGENESIS	101	0.358973	-0.221428	0.794004	1	Up-regulated	NA
KEGG_MELANOMA	71	0.515615	-0.640017	0.991128	1	Up-regulated	NA
KEGG_MISMATCH_REPAIR	23	0.365186	-0.144351	0.697654	1	Up-regulated	NA
KEGG_MTOR_SIGNALING_PATHWAY	52	0.569884	-0.47225	0.959891	1	Up-regulated	NA
KEGG_N_GLYCAN_BIOSYNTHESIS	46	0.483163	-0.248366	0.819921	1	Up-regulated	NA
KEGG_NATURAL_KILLER_CELL_MEDIATED_CYTOTOXICITY	129	0.314252	-0.932257	0.999709	1	Up-regulated	NA
KEGG_NEUROACTIVE_LIGAND_RECEPTOR_INTERACTION	269	0.0580826	0.331545	0.112371	1	Up-regulated	NA
KEGG_NEUROTROPHIN_SIGNALING_PATHWAY	126	0.612347	-0.833983	0.99904	1	Up-regulated	NA
KEGG_NICOTINATE_AND_NICOTINAMIDE_METABOLISM	24	0.384077	0.0450498	0.433964	1	Up-regulated	NA
KEGG_NOD_LIKE_RECEPTOR_SIGNALING_PATHWAY	62	0.26382	-0.238865	0.807571	1	Up-regulated	NA
KEGG_NON_HOMOLOGOUS_END_JOINING	13	0.486142	-0.264503	0.827313	1	Up-regulated	NA
KEGG_NON_SMALL_CELL_LUNG_CANCER	54	0.55736	-0.648506	0.991657	1	Up-regulated	NA
KEGG_NOTCH_SIGNALING_PATHWAY	47	0.440651	-0.37336	0.91419	1	Up-regulated	NA
KEGG_NUCLEOTIDE_EXCISION_REPAIR	44	0.341582	-0.184885	0.749668	1	Up-regulated	NA
KEGG_O_GLYCAN_BIOSYNTHESIS	30	0.302781	0.142712	0.298521	1	Up-regulated	NA
KEGG_ONE_CARBON_POOL_BY_FOLATE	17	0.341979	0.0775746	0.390367	1	Up-regulated	NA
KEGG_OOCYTE_MEIOSIS	112	0.446114	-0.217242	0.790811	1	Up-regulated	NA
KEGG_OTHER_GLYCAN_DEGRADATION	16	0.357705	0.132581	0.315038	1	Up-regulated	NA
KEGG_OXIDATIVE_PHOSPHORYLATION	116	0.00264362	1.29384	1	1	Up-regulated	NA
KEGG_P53_SIGNALING_PATHWAY	68	0.520939	-0.48428	0.963662	1	Up-regulated	NA
KEGG_PANCREATIC_CANCER	70	0.593138	-0.816838	0.998747	1	Up-regulated	NA
KEGG_PANTOTHENATE_AND_COA_BIOSYNTHESIS	16	0.506563	-0.223788	0.794265	1	Up-regulated	NA
KEGG_PATHOGENIC_ESCHERICHIA_COLI_INFECTION	55	0.373132	0.0255946	0.462042	1	Up-regulated	NA
KEGG_PATHWAYS_IN_CANCER	325	0.41869	-1.27515	0.999999	1	Up-regulated	NA
KEGG_PENTOSE_PHOSPHATE_PATHWAY	27	0.272575	0.218652	0.213802	1	Up-regulated	NA
KEGG_PEROXISOME	78	0.14308	0.01825	0.479399	1	Up-regulated	NA
KEGG_PHENYLALANINE_METABOLISM	18	0.372715	0.133564	0.311258	1	Up-regulated	NA
KEGG_PHOSPHATIDYLINOSITOL_SIGNALING_SYSTEM	76	0.464404	-0.650679	0.991851	1	Up-regulated	NA
KEGG_PORPHYRIN_AND_CHLOROPHYLL_METABOLISM	40	0.188702	0.342821	0.105663	1	Up-regulated	NA
KEGG_PPAR_SIGNALING_PATHWAY	69	0.293706	0.193914	0.235048	1	Up-regulated	NA
KEGG_PRIMARY_BILE_ACID_BIOSYNTHESIS	16	0.391092	-0.0289181	0.538374	1	Up-regulated	NA
KEGG_PRIMARY_IMMUNODEFICIENCY	35	0.281019	-0.88029	0.999138	1	Up-regulated	NA
KEGG_PRION_DISEASES	35	0.426738	-0.264598	0.834906	1	Up-regulated	NA
KEGG_PROGESTERONE_MEDIATED_OOCYTE_MATURATION	85	0.538798	-0.419754	0.940974	1	Up-regulated	NA
KEGG_PROPANOATE_METABOLISM	32	0.295912	0.0224484	0.466719	1	Up-regulated	NA
KEGG_PROSTATE_CANCER	89	0.563407	-0.878302	0.999436	1	Up-regulated	NA
KEGG_PROTEASOME	44	0.106841	0.32696	0.121574	1	Up-regulated	NA
KEGG_PROTEIN_EXPORT	23	0.378132	-0.201884	0.766247	1	Up-regulated	NA
KEGG_PROXIMAL_TUBULE_BICARBONATE_RECLAMATION	23	0.249679	0.284102	0.149162	1	Up-regulated	NA
KEGG_PURINE_METABOLISM	159	0.258666	0.254236	0.171541	1	Up-regulated	NA
KEGG_PYRIMIDINE_METABOLISM	98	0.180911	0.166437	0.269545	1	Up-regulated	NA
KEGG_PYRUVATE_METABOLISM	40	0.212491	0.226866	0.205248	1	Up-regulated	NA
KEGG_REGULATION_OF_ACTIN_CYTOSKELETON	212	0.462163	-1.01432	0.999919	1	Up-regulated	NA
KEGG_REGULATION_OF_AUTOPHAGY	32	0.455816	-0.105418	0.651073	1	Up-regulated	NA
KEGG_RENAL_CELL_CARCINOMA	70	0.594685	-0.806862	0.998591	1	Up-regulated	NA
KEGG_RENIN_ANGIOTENSIN_SYSTEM	17	0.383468	-0.016772	0.527515	1	Up-regulated	NA
KEGG_RIBOFLAVIN_METABOLISM	16	0.413287	0.03034	0.456366	1	Up-regulated	NA
KEGG_RIBOSOME	87	0.000517108	1.47179	1	1	Up-regulated	NA
KEGG_RIG_I_LIKE_RECEPTOR_SIGNALING_PATHWAY	69	0.445642	-0.268317	0.839892	1	Up-regulated	NA
KEGG_RNA_DEGRADATION	57	0.344114	-0.2504	0.819031	1	Up-regulated	NA
KEGG_RNA_POLYMERASE	29	0.208424	0.373863	0.0879353	1	Up-regulated	NA
KEGG_SELENOAMINO_ACID_METABOLISM	26	0.339897	0.115771	0.334968	1	Up-regulated	NA
KEGG_SMALL_CELL_LUNG_CANCER	84	0.474163	-0.745177	0.997081	1	Up-regulated	NA
KEGG_SNARE_INTERACTIONS_IN_VESICULAR_TRANSPORT	38	0.437102	-0.143173	0.700693	1	Up-regulated	NA
KEGG_SPHINGOLIPID_METABOLISM	39	0.447498	-0.125796	0.678848	1	Up-regulated	NA
KEGG_SPLICEOSOME	126	0.130313	-0.169715	0.730178	1	Up-regulated	NA
KEGG_STARCH_AND_SUCROSE_METABOLISM	49	0.234704	0.186039	0.246546	1	Up-regulated	NA
KEGG_STEROID_BIOSYNTHESIS	17	0.296011	0.0151308	0.478746	1	Up-regulated	NA
KEGG_SULFUR_METABOLISM	12	0.344374	0.143075	0.301686	1	Up-regulated	NA
KEGG_SYSTEMIC_LUPUS_ERYTHEMATOSUS	127	0.0465559	0.109072	0.34652	1	Up-regulated	NA
KEGG_T_CELL_RECEPTOR_SIGNALING_PATHWAY	108	0.372626	-1.08892	0.99997	1	Up-regulated	NA
KEGG_TAURINE_AND_HYPOTAURINE_METABOLISM	10	0.484454	-0.144667	0.698289	1	Up-regulated	NA
KEGG_TERPENOID_BACKBONE_BIOSYNTHESIS	15	0.237918	0.281405	0.159115	1	Up-regulated	NA
KEGG_TGF_BETA_SIGNALING_PATHWAY	85	0.445814	-0.479303	0.9623	1	Up-regulated	NA
KEGG_THYROID_CANCER	29	0.577396	-0.410422	0.934969	1	Up-regulated	NA
KEGG_TIGHT_JUNCTION	131	0.404022	-0.148132	0.709255	1	Up-regulated	NA
KEGG_TOLL_LIKE_RECEPTOR_SIGNALING_PATHWAY	100	0.327177	-0.947119	0.999753	1	Up-regulated	NA
KEGG_TRYPTOPHAN_METABOLISM	40	0.435222	-0.0969984	0.640824	1	Up-regulated	NA
KEGG_TYPE_I_DIABETES_MELLITUS	41	0.172839	-0.798282	0.997698	1	Up-regulated	NA
KEGG_TYPE_II_DIABETES_MELLITUS	47	0.467729	-0.372279	0.915272	1	Up-regulated	NA
KEGG_UBIQUITIN_MEDIATED_PROTEOLYSIS	134	0.439417	-0.594089	0.986285	1	Up-regulated	NA
KEGG_VALINE_LEUCINE_AND_ISOLEUCINE_BIOSYNTHESIS	11	0.474877	-0.0944387	0.633166	1	Up-regulated	NA
KEGG_VALINE_LEUCINE_AND_ISOLEUCINE_DEGRADATION	44	0.265055	0.0854101	0.373553	1	Up-regulated	NA
KEGG_VASCULAR_SMOOTH_MUSCLE_CONTRACTION	114	0.239014	-0.470629	0.960077	1	Up-regulated	NA
KEGG_VASOPRESSIN_REGULATED_WATER_REABSORPTION	44	0.441265	-0.065117	0.59569	1	Up-regulated	NA
KEGG_VEGF_SIGNALING_PATHWAY	75	0.512705	-0.505689	0.969836	1	Up-regulated	NA
KEGG_VIBRIO_CHOLERAE_INFECTION	54	0.424015	-0.0254596	0.536468	1	Up-regulated	NA
KEGG_VIRAL_MYOCARDITIS	68	0.310967	-0.877049	0.999335	1	Up-regulated	NA
KEGG_WNT_SIGNALING_PATHWAY	150	0.439881	-0.454812	0.954788	1	Up-regulated	NA
