# Supplementary material for: Patients with genetically heterogeneous synchronous colorectal cancer carry rare damaging germline mutations in immune-related genes
Source: Nat Commun. 2016 Jul 5;7:12072. doi: 10.1038/ncomms12072 (PMC4935966; doi:10.1038/ncomms12072)
Supplement: Supplementary Software 1 — MEGA R code [file ncomms12072-s12.zip]

Archive with 1 entries (1 files):
- MEGA.R
